# Supplementary material for: β-catenin S45F mutation results in apoptotic resistance
Source: Oncogene. 2020 Jul 10;39(34):5589–600. doi: 10.1038/s41388-020-1382-5 (PMC7441052; doi:10.1038/s41388-020-1382-5)
Supplement: Supplementary file 2 — Table S1 Dysregulated genes in desmoid tumors compared to normal tissue samples. [file 41388_2020_1382_MOESM2_ESM.xls]

## Sheet: Table S1
Genes upregulated in Desmoid tumors
ID	Symbol	Entrez Gene Name	Fold Change	P-value	Location	Type(s)	Drug(s)
MMP11	MMP11	matrix metallopeptidase 11	42.874	1.63e-17	Extracellular Space	peptidase	marimastat
COMP	COMP	cartilage oligomeric matrix protein	28.196	1.61e-11	Extracellular Space	other
POSTN	POSTN	periostin, osteoblast specific factor	23.186	6.24e-18	Extracellular Space	other
COL1A1	COL1A1	collagen, type I, alpha 1	23.048	7.42e-21	Extracellular Space	other	collagenase clostridium histolyticum
MXRA5	MXRA5	matrix-remodelling associated 5	16.056	6.33e-16	Extracellular Space	other
FAP	FAP	fibroblast activation protein, alpha	14.103	2.23e-17	Cytoplasm	peptidase
COL16A1	COL16A1	collagen, type XVI, alpha 1	12.639	1.01e-17	Extracellular Space	other	collagenase clostridium histolyticum
PTK7	PTK7	protein tyrosine kinase 7 (inactive)	12.569	1.17e-19	Plasma Membrane	kinase
THRA	THRA	thyroid hormone receptor, alpha	11.788	1.05e-12	Nucleus	ligand-dependent nuclear receptor	3,5-diiodothyropropionic acid, denosumab/levothyroxine, amiodarone, levothyroxine, dextrothyroxine, L-triiodothyronine
NBL1	MINOS1-NBL1/NBL1	neuroblastoma 1, DAN family BMP antagonist	11.671	1.87e-16	Nucleus	other
MDK	MDK	midkine (neurite growth-promoting factor 2)	11.235	8.33e-18	Extracellular Space	growth factor
OLFML3	OLFML3	olfactomedin-like 3	11.039	1.49e-15	Extracellular Space	other
PCOLCE	PCOLCE	procollagen C-endopeptidase enhancer	10.807	1.43e-18	Extracellular Space	other
RCN3	RCN3	reticulocalbin 3, EF-hand calcium binding domain	10.627	1.58e-21	Cytoplasm	other
TGFBI	TGFBI	transforming growth factor, beta-induced, 68kDa	10.35	3.36e-17	Extracellular Space	other
CPXM1	CPXM1	carboxypeptidase X (M14 family), member 1	10.217	5.98e-16	Extracellular Space	peptidase
SFRP2	SFRP2	secreted frizzled-related protein 2	10.203	1.78e-10	Plasma Membrane	transmembrane receptor
THY1	THY1	Thy-1 cell surface antigen	10.08	8.53e-16	Plasma Membrane	other
NKD2	NKD2	naked cuticle homolog 2 (Drosophila)	10.045	1.58e-16	Nucleus	other
NPTX2	NPTX2	neuronal pentraxin II	9.707	3.16e-16	Extracellular Space	other
LEPREL2	P3H3	prolyl 3-hydroxylase 3	9.643	7.93e-21	Nucleus	enzyme
MMP23B	MMP23B	matrix metallopeptidase 23B	9.57	7.17e-21	Extracellular Space	peptidase
PRRX2	PRRX2	paired related homeobox 2	9.443	5.31e-19	Nucleus	transcription regulator
SDC1	SDC1	syndecan 1	9.276	1.61e-18	Plasma Membrane	enzyme
CERCAM	CERCAM	cerebral endothelial cell adhesion molecule	9.161	1.29e-19	Other	other
GPX8	GPX8	glutathione peroxidase 8 (putative)	8.914	3.9e-22	Cytoplasm	enzyme
TMED3	TMED3	transmembrane emp24 protein transport domain containing 3	8.582	1.17e-20	Cytoplasm	transporter
LRRC17	LRRC17	leucine rich repeat containing 17	8.149	2.97e-16	Extracellular Space	other
FNDC1	FNDC1	fibronectin type III domain containing 1	8.031	7.98e-11	Plasma Membrane	other
SERPINH1	SERPINH1	serpin peptidase inhibitor, clade H (heat shock protein 47), member 1, (collagen binding protein 1)	7.987	2.7e-15	Extracellular Space	other
NT5DC2	NT5DC2	5'-nucleotidase domain containing 2	7.955	7.1e-16	Cytoplasm	other
OBFC1	OBFC1	oligonucleotide/oligosaccharide-binding fold containing 1	7.941	5.38e-17	Nucleus	other
LEPRE1	P3H1	prolyl 3-hydroxylase 1	7.581	4.47e-25	Nucleus	enzyme
CDH2	CDH2	cadherin 2, type 1, N-cadherin (neuronal)	7.53	6.35e-15	Plasma Membrane	other	N-ac-CHAVC-NH2
TUBB2B	TUBB2B	tubulin, beta 2B class IIb	7.493	7.06e-16	Cytoplasm	other	brentuximab vedotin
TGFB3	TGFB3	transforming growth factor, beta 3	7.42	1.32e-14	Extracellular Space	growth factor
HS.383564	FAM189A1	family with sequence similarity 189, member A1	7.413	6.05e-20	Other	other
LOX	LOX	lysyl oxidase	7.261	2.92e-13	Extracellular Space	enzyme
SFRP4	SFRP4	secreted frizzled-related protein 4	6.91	4.46e-10	Plasma Membrane	transmembrane receptor
MAFB	MAFB	v-maf avian musculoaponeurotic fibrosarcoma oncogene homolog B	6.902	1.71e-11	Nucleus	other
LRRN1	LRRN1	leucine rich repeat neuronal 1	6.823	1.6e-12	Other	other
SH3PXD2B	SH3PXD2B	SH3 and PX domains 2B	6.756	2.98e-17	Cytoplasm	other
CLEC11A	CLEC11A	C-type lectin domain family 11, member A	6.668	2.05e-12	Extracellular Space	growth factor
OLFML2B	OLFML2B	olfactomedin-like 2B	6.665	4.29e-15	Extracellular Space	other
MEG3	MEG3	maternally expressed 3 (non-protein coding)	6.585	1.19e-14	Other	other
RAI14	RAI14	retinoic acid induced 14	6.364	3.24e-18	Nucleus	transcription regulator
TMEM119	TMEM119	transmembrane protein 119	6.317	6.83e-18	Cytoplasm	other
LRRC15	LRRC15	leucine rich repeat containing 15	6.308	6.35e-20	Plasma Membrane	other
TUBB3	TUBB3	tubulin, beta 3 class III	6.221	2.9e-16	Cytoplasm	other	epothilone B, ixabepilone, colchicine/probenecid, larotaxel, ABT-751, eribulin, simotaxel, davunetide, vintafolide, milataxel, cevipabulin, brentuximab vedotin, gemcitabine/paclitaxel, docetaxel/prednisone, capecitabine/docetaxel, paclitaxel/trastuzumab, capecitabine/ixabepilone, cyclophosphamide/prednisone/vincristine, docetaxel/hydrocortisone, cyclophosphamide/docetaxel, gemcitabine/vinorelbine…
SALL4	SALL4	spalt-like transcription factor 4	6.165	5.05e-17	Nucleus	transcription regulator
ITGA11	ITGA11	integrin, alpha 11	6.158	1.12e-16	Plasma Membrane	other
MEGF6	MEGF6	multiple EGF-like-domains 6	6.003	2.86e-14	Cytoplasm	other
SULF2	SULF2	sulfatase 2	5.945	2.03e-17	Plasma Membrane	enzyme
GAL3ST4	GAL3ST4	galactose-3-O-sulfotransferase 4	5.902	1.8e-18	Cytoplasm	enzyme
RAB31	RAB31	RAB31, member RAS oncogene family	5.768	1.29e-15	Cytoplasm	enzyme
PPIC	PPIC	peptidylprolyl isomerase C (cyclophilin C)	5.727	7.46e-14	Cytoplasm	enzyme
COL7A1	COL7A1	collagen, type VII, alpha 1	5.716	7.66e-09	Extracellular Space	other	collagenase clostridium histolyticum
P4HA2	P4HA2	prolyl 4-hydroxylase, alpha polypeptide II	5.71	4.18e-15	Cytoplasm	transporter
KDELR3	KDELR3	KDEL (Lys-Asp-Glu-Leu) endoplasmic reticulum protein retention receptor 3	5.558	6.79e-16	Cytoplasm	transporter
BGN	BGN	biglycan	5.533	7.2e-17	Extracellular Space	other
LUM	LUM	lumican	5.48	7.51e-10	Extracellular Space	other
CHSY3	CHSY3	chondroitin sulfate synthase 3	5.441	6.09e-15	Cytoplasm	enzyme
PTGFRN	PTGFRN	prostaglandin F2 receptor inhibitor	5.419	1.17e-17	Plasma Membrane	other
FBLN1	FBLN1	fibulin 1	5.395	1.22e-15	Extracellular Space	other
GREM1	GREM1	gremlin 1, DAN family BMP antagonist	5.384	4.99e-10	Extracellular Space	other
MFAP2	MFAP2	microfibrillar-associated protein 2	5.19	1.56e-18	Extracellular Space	other
PDGFRL	PDGFRL	platelet-derived growth factor receptor-like	5.157	3.97e-11	Plasma Membrane	kinase
TTYH3	TTYH3	tweety family member 3	5.153	8.53e-20	Plasma Membrane	ion channel
HS3ST3A1	HS3ST3A1	heparan sulfate (glucosamine) 3-O-sulfotransferase 3A1	5.148	2.84e-15	Cytoplasm	enzyme
COL6A3	COL6A3	collagen, type VI, alpha 3	5.146	1.39e-13	Extracellular Space	other	collagenase clostridium histolyticum
CALU	CALU	calumenin	5.139	1.62e-14	Cytoplasm	other
HS.492187	MMP16	matrix metallopeptidase 16 (membrane-inserted)	5.107	2.84e-14	Extracellular Space	peptidase	marimastat
ROR2	ROR2	receptor tyrosine kinase-like orphan receptor 2	5.098	1.3e-17	Plasma Membrane	kinase
ALDH18A1	ALDH18A1	aldehyde dehydrogenase 18 family, member A1	4.934	1.65e-19	Cytoplasm	kinase
DRD4	DRD4	dopamine receptor D4	4.932	1.1e-11	Plasma Membrane	G-protein coupled receptor	paliperidone, carbidopa/entacapone/levodopa, iloperidone, asenapine, rotigotine, carbidopa/levodopa, trifluoperazine, fluphenazine, pimozide, clozapine, haloperidol, fluoxetine/olanzapine, fluphenazine decanoate, thiothixene, amitriptyline/perphenazine, haloperidol decanoate, trimethobenzamide, fluphenazine enanthate, perphenazine, promazine, prochlorperazine, pramipexole, olanzapine, lisuride, z…
HS.551128	NRG1	neuregulin 1	4.916	9.04e-13	Extracellular Space	growth factor
PPAPDC1A	PPAPDC1A	phosphatidic acid phosphatase type 2 domain containing 1A	4.913	1.18e-13	Plasma Membrane	phosphatase
RRBP1	RRBP1	ribosome binding protein 1	4.874	1.79e-19	Cytoplasm	other
PLOD1	PLOD1	procollagen-lysine, 2-oxoglutarate 5-dioxygenase 1	4.843	4.11e-18	Cytoplasm	enzyme
FAM46A	FAM46A	family with sequence similarity 46, member A	4.819	1.42e-15	Other	other
PRICKLE1	PRICKLE1	prickle homolog 1	4.785	2.12e-18	Nucleus	other
MAGED1	MAGED1	melanoma antigen family D1	4.709	3.5e-15	Plasma Membrane	transcription regulator
FKBP11	FKBP11	FK506 binding protein 11, 19 kDa	4.683	1.25e-16	Cytoplasm	enzyme
MMP23A	MMP23A	matrix metallopeptidase 23A (pseudogene)	4.652	1.01e-16	Extracellular Space	other
SLC16A3	SLC16A3	solute carrier family 16 (monocarboxylate transporter), member 3	4.632	5.17e-14	Plasma Membrane	transporter
SPON2	SPON2	spondin 2, extracellular matrix protein	4.585	1.95e-14	Extracellular Space	other
SH3PXD2A	SH3PXD2A	SH3 and PX domains 2A	4.509	5.87e-18	Cytoplasm	other
HS.371609	ZMAT3	zinc finger, matrin-type 3	4.461	1.71e-15	Nucleus	other
COL8A2	COL8A2	collagen, type VIII, alpha 2	4.457	3.1e-11	Extracellular Space	other	collagenase clostridium histolyticum
MARCKSL1	MARCKSL1	MARCKS-like 1	4.425	5.01e-15	Cytoplasm	other
ARFGAP1	ARFGAP1	ADP-ribosylation factor GTPase activating protein 1	4.393	7.48e-17	Cytoplasm	transporter
CORIN	CORIN	corin, serine peptidase	4.351	1.36e-10	Plasma Membrane	peptidase
PRDX4	PRDX4	peroxiredoxin 4	4.248	1.6e-10	Cytoplasm	enzyme
MIOS	MIOS	missing oocyte, meiosis regulator, homolog (Drosophila)	4.24	5.92e-17	Cytoplasm	other
FZD2	FZD2	frizzled class receptor 2	4.239	1.43e-19	Plasma Membrane	G-protein coupled receptor
RNF144	RNF144A	ring finger protein 144A	4.232	3e-11	Nucleus	other
TMEM98	TMEM98	transmembrane protein 98	4.224	1.06e-15	Cytoplasm	other
CHN1	CHN1	chimerin 1	4.221	2.64e-15	Cytoplasm	other
SLC2A10	SLC2A10	solute carrier family 2 (facilitated glucose transporter), member 10	4.166	2.95e-15	Plasma Membrane	transporter
SLC44A1	SLC44A1	solute carrier family 44 (choline transporter), member 1	4.163	1.7e-13	Plasma Membrane	transporter
KBTBD11	KBTBD11	kelch repeat and BTB (POZ) domain containing 11	4.13	1.84e-13	Other	other
OGN	OGN	osteoglycin	4.056	2.13e-09	Extracellular Space	growth factor
PLXDC2	PLXDC2	plexin domain containing 2	4.016	7.46e-17	Extracellular Space	other
FREQ	NCS1	neuronal calcium sensor 1	3.986	1.78e-18	Cytoplasm	other
SNAI2	SNAI2	snail family zinc finger 2	3.977	1.74e-13	Nucleus	transcription regulator
TIMP1	TIMP1	TIMP metallopeptidase inhibitor 1	3.977	3.11e-11	Extracellular Space	cytokine
THBS3	THBS3	thrombospondin 3	3.955	5.51e-14	Extracellular Space	other
CTGF	CTGF	connective tissue growth factor	3.951	3.98e-08	Extracellular Space	growth factor	FG-3019
RNF144A	RNF144A	ring finger protein 144A	3.947	1.6e-11	Nucleus	other
SORCS2	SORCS2	sortilin-related VPS10 domain containing receptor 2	3.947	2.04e-16	Plasma Membrane	transporter
VASH2	VASH2	vasohibin 2	3.919	3.23e-14	Cytoplasm	other
PDIA5	PDIA5	protein disulfide isomerase family A, member 5	3.894	2.52e-16	Cytoplasm	enzyme
PDPN	PDPN	podoplanin	3.882	7.35e-12	Plasma Membrane	other
RAB23	RAB23	RAB23, member RAS oncogene family	3.861	1.53e-15	Cytoplasm	enzyme
KDELR2	KDELR2	KDEL (Lys-Asp-Glu-Leu) endoplasmic reticulum protein retention receptor 2	3.798	1.45e-11	Cytoplasm	other
SCARF2	SCARF2	scavenger receptor class F, member 2	3.767	2.7e-19	Plasma Membrane	transmembrane receptor
LEF1	LEF1	lymphoid enhancer-binding factor 1	3.752	9.61e-16	Nucleus	transcription regulator
BAPX1	NKX3-2	NK3 homeobox 2	3.751	3.84e-10	Nucleus	transcription regulator
OSTC	OSTC	oligosaccharyltransferase complex subunit (non-catalytic)	3.647	1.03e-13	Cytoplasm	enzyme
MMP2	MMP2	matrix metallopeptidase 2	3.624	1.58e-15	Extracellular Space	peptidase	MMP2 MMP9 inhibitor, marimastat
EFEMP2	EFEMP2	EGF containing fibulin-like extracellular matrix protein 2	3.593	5.55e-16	Extracellular Space	other
PIK3R2	PIK3R2	phosphoinositide-3-kinase, regulatory subunit 2 (beta)	3.588	7.95e-20	Cytoplasm	kinase
TRO	TRO	trophinin	3.574	5.97e-19	Plasma Membrane	other
PTPRD	PTPRD	protein tyrosine phosphatase, receptor type, D	3.55	5.5e-12	Plasma Membrane	phosphatase
ITGB5	ITGB5	integrin, beta 5	3.529	2.7e-08	Plasma Membrane	other	cilengitide
PYCR1	PYCR1	pyrroline-5-carboxylate reductase 1	3.528	3.31e-17	Cytoplasm	enzyme
RUNX1	RUNX1	runt-related transcription factor 1	3.512	4.16e-17	Nucleus	transcription regulator
MFAP4	MFAP4	microfibrillar-associated protein 4	3.51	3.2e-13	Extracellular Space	other
TPM4	TPM4	tropomyosin 4	3.509	1.38e-13	Cytoplasm	other
DIO2	DIO2	deiodinase, iodothyronine, type II	3.475	2.9e-06	Cytoplasm	enzyme
SNAP25	SNAP25	synaptosomal-associated protein, 25kDa	3.452	6.06e-15	Plasma Membrane	transporter	botulinum toxin type A
SRPX2	SRPX2	sushi-repeat containing protein, X-linked 2	3.431	4.78e-07	Cytoplasm	other
FSTL1	FSTL1	follistatin-like 1	3.419	5.11e-09	Extracellular Space	other
CLEC2A	CLEC2A	C-type lectin domain family 2, member A	3.415	3.9e-07	Other	other
SPATS2L	SPATS2L	spermatogenesis associated, serine-rich 2-like	3.389	1.16e-09	Nucleus	other
LSAMP	LSAMP	limbic system-associated membrane protein	3.386	3.39e-14	Plasma Membrane	other
SOX4	SOX4	SRY (sex determining region Y)-box 4	3.386	2.74e-14	Nucleus	transcription regulator
MARCKS	MARCKS	myristoylated alanine-rich protein kinase C substrate	3.385	5.03e-12	Plasma Membrane	other
BRSK1	BRSK1	BR serine/threonine kinase 1	3.38	1.37e-15	Cytoplasm	kinase
CHST6	CHST6	carbohydrate (N-acetylglucosamine 6-O) sulfotransferase 6	3.38	9.16e-15	Cytoplasm	enzyme
KDM5B	KDM5B	lysine (K)-specific demethylase 5B	3.37	2.23e-15	Nucleus	transcription regulator
FAM57A	FAM57A	family with sequence similarity 57, member A	3.36	3.87e-14	Plasma Membrane	other
LRRN3	LRRN3	leucine rich repeat neuronal 3	3.342	3.73e-10	Extracellular Space	other
LRRC32	LRRC32	leucine rich repeat containing 32	3.336	2.5e-10	Plasma Membrane	other
SEC61A1	SEC61A1	Sec61 alpha 1 subunit (S. cerevisiae)	3.329	1.44e-19	Cytoplasm	transporter
CNN2	CNN2	calponin 2	3.309	1.34e-13	Cytoplasm	other
TMEM16D	ANO4	anoctamin 4	3.284	2.65e-11	Plasma Membrane	ion channel
MRC2	MRC2	mannose receptor, C type 2	3.272	1.45e-14	Plasma Membrane	transmembrane receptor
TPST1	TPST1	tyrosylprotein sulfotransferase 1	3.27	2.28e-11	Cytoplasm	enzyme
PRSS23	PRSS23	protease, serine, 23	3.266	6.56e-11	Extracellular Space	peptidase
TNFAIP6	TNFAIP6	tumor necrosis factor, alpha-induced protein 6	3.259	4.62e-12	Extracellular Space	other
ISLR	ISLR	immunoglobulin superfamily containing leucine-rich repeat	3.257	2.91e-07	Extracellular Space	other
CDR2L	CDR2L	cerebellar degeneration-related protein 2-like	3.241	3.04e-12	Other	other
LHFPL2	LHFPL2	lipoma HMGIC fusion partner-like 2	3.231	7.26e-15	Other	enzyme
EMP3	EMP3	epithelial membrane protein 3	3.229	1.91e-15	Plasma Membrane	other
PAPSS2	PAPSS2	3'-phosphoadenosine 5'-phosphosulfate synthase 2	3.219	1.21e-08	Cytoplasm	enzyme
GPSM1	GPSM1	G-protein signaling modulator 1	3.214	5.25e-15	Cytoplasm	other
LOC645166	LOC645166	lymphocyte-specific protein 1 pseudogene	3.212	6.63e-11	Other	other
HS.100261	BICC1	BicC family RNA binding protein 1	3.201	4.26e-10	Other	other
CLIP3	CLIP3	CAP-GLY domain containing linker protein 3	3.174	2.22e-13	Plasma Membrane	other
TSHZ3	TSHZ3	teashirt zinc finger homeobox 3	3.169	6.67e-15	Nucleus	transcription regulator
MMP14	MMP14	matrix metallopeptidase 14 (membrane-inserted)	3.14	1.77e-14	Extracellular Space	peptidase	marimastat
HS.36053	NREP	neuronal regeneration related protein	3.14	5.73e-12	Cytoplasm	other
FKBP9L	FKBP9P1	FK506 binding protein 9 pseudogene 1	3.135	8.75e-10	Other	other
NDUFA10	NDUFA10	NADH dehydrogenase (ubiquinone) 1 alpha subcomplex, 10, 42kDa	3.129	4.71e-12	Cytoplasm	transporter
ACTN1	ACTN1	actinin, alpha 1	3.128	5.03e-10	Cytoplasm	transcription regulator
NXN	NXN	nucleoredoxin	3.125	7.34e-10	Nucleus	enzyme
VGLL4	VGLL4	vestigial-like family member 4	3.119	3.28e-15	Nucleus	other
ISM1	ISM1	isthmin 1, angiogenesis inhibitor	3.097	5.98e-08	Other	other
ITM2C	ITM2C	integral membrane protein 2C	3.097	4.43e-14	Cytoplasm	other
ALPL	ALPL	alkaline phosphatase, liver/bone/kidney	3.094	9.5e-07	Plasma Membrane	phosphatase
C1QTNF5	C1QTNF5	C1q and tumor necrosis factor related protein 5	3.089	3.82e-09	Plasma Membrane	transmembrane receptor
ITGA5	ITGA5	integrin, alpha 5 (fibronectin receptor, alpha polypeptide)	3.081	4.17e-13	Plasma Membrane	transmembrane receptor
RCN1	RCN1	reticulocalbin 1, EF-hand calcium binding domain	3.065	1.73e-13	Cytoplasm	other
CHSY1	CHSY1	chondroitin sulfate synthase 1	3.061	1.19e-10	Cytoplasm	enzyme
DCHS1	DCHS1	dachsous cadherin-related 1	3.061	2.99e-15	Plasma Membrane	other
CDC42EP5	CDC42EP5	CDC42 effector protein (Rho GTPase binding) 5	3.059	8.91e-17	Cytoplasm	other
TSPAN13	TSPAN13	tetraspanin 13	3.058	2.91e-07	Plasma Membrane	other
ARMCX2	ARMCX2	armadillo repeat containing, X-linked 2	3.052	3.13e-13	Other	other
MAP1A	MAP1A	microtubule-associated protein 1A	3.049	4.41e-13	Cytoplasm	other	estramustine
CD248	CD248	CD248 molecule, endosialin	3.046	1e-07	Plasma Membrane	other
ENO2	ENO2	enolase 2 (gamma, neuronal)	3.045	1.48e-12	Cytoplasm	enzyme
PLOD3	PLOD3	procollagen-lysine, 2-oxoglutarate 5-dioxygenase 3	3.044	1.01e-15	Cytoplasm	enzyme
HEPH	HEPH	hephaestin	3.021	6.39e-16	Plasma Membrane	transporter
NLGN2	NLGN2	neuroligin 2	3.021	1.07e-23	Plasma Membrane	enzyme
CCND2	CCND2	cyclin D2	3.002	1.53e-08	Nucleus	other
CD99	CD99	CD99 molecule	2.997	1.75e-10	Plasma Membrane	other
GAS1	GAS1	growth arrest-specific 1	2.972	8.65e-08	Plasma Membrane	other
DACT3	DACT3	dishevelled-binding antagonist of beta-catenin 3	2.965	2.28e-15	Cytoplasm	other
CTSA	CTSA	cathepsin A	2.958	8.37e-14	Cytoplasm	peptidase
B4GALT7	B4GALT7	xylosylprotein beta 1,4-galactosyltransferase, polypeptide 7	2.941	2.95e-19	Cytoplasm	enzyme
GMPPA	GMPPA	GDP-mannose pyrophosphorylase A	2.909	3.66e-21	Cytoplasm	enzyme
SOCS1	SOCS1	suppressor of cytokine signaling 1	2.905	1.95e-10	Cytoplasm	other
ARMET	MANF	mesencephalic astrocyte-derived neurotrophic factor	2.88	5.16e-13	Extracellular Space	other
SEC24D	SEC24D	SEC24 family member D	2.871	2.11e-15	Cytoplasm	transporter
MAN1B1	MAN1B1	mannosidase, alpha, class 1B, member 1	2.868	1.94e-16	Cytoplasm	enzyme
P4HB	P4HB	prolyl 4-hydroxylase, beta polypeptide	2.868	5.07e-18	Cytoplasm	enzyme
KIAA1644	KIAA1644	KIAA1644	2.839	1.67e-12	Other	other
NTM	NTM	neurotrimin	2.814	8.81e-08	Plasma Membrane	other
TGFB1I1	TGFB1I1	transforming growth factor beta 1 induced transcript 1	2.811	1.85e-18	Nucleus	transcription regulator
APCDD1L	APCDD1L	adenomatosis polyposis coli down-regulated 1-like	2.81	1.99e-08	Other	other
WBP5	WBP5	WW domain binding protein 5	2.807	4.05e-13	Other	other
SSR1	SSR1	signal sequence receptor, alpha	2.803	1.02e-09	Cytoplasm	other
JAM3	JAM3	junctional adhesion molecule 3	2.802	1.09e-19	Plasma Membrane	other
CNN3	CNN3	calponin 3, acidic	2.795	5.8e-10	Cytoplasm	other
PRRX1	PRRX1	paired related homeobox 1	2.793	3.89e-11	Nucleus	transcription regulator
LPAR1	LPAR1	lysophosphatidic acid receptor 1	2.791	1.3e-14	Plasma Membrane	G-protein coupled receptor
TMEM49	VMP1	vacuole membrane protein 1	2.79	3.84e-12	Plasma Membrane	other
SEC31A	SEC31A	SEC31 homolog A, COPII coating complex component	2.78	6.59e-25	Cytoplasm	other
FAT1	FAT1	FAT atypical cadherin 1	2.777	4.85e-09	Plasma Membrane	other
PCSK5	PCSK5	proprotein convertase subtilisin/kexin type 5	2.776	2.21e-07	Extracellular Space	peptidase
CPZ	CPZ	carboxypeptidase Z	2.769	1.26e-12	Extracellular Space	peptidase
TIMP2	TIMP2	TIMP metallopeptidase inhibitor 2	2.768	7.07e-09	Extracellular Space	other
TMEM2	TMEM2	transmembrane protein 2	2.759	7.05e-10	Cytoplasm	other
TMEM200A	TMEM200A	transmembrane protein 200A	2.744	1.09e-14	Other	other
KCTD10	KCTD10	potassium channel tetramerization domain containing 10	2.742	4.75e-09	Nucleus	ion channel
HS.99472	PLXDC2	plexin domain containing 2	2.737	5.02e-11	Extracellular Space	other
SRPRB	SRPRB	signal recognition particle receptor, B subunit	2.734	6.46e-17	Cytoplasm	other
LPHN2	ADGRL2	adhesion G protein-coupled receptor L2	2.733	1.08e-10	Plasma Membrane	G-protein coupled receptor
RAB34	RAB34	RAB34, member RAS oncogene family	2.732	4.47e-16	Cytoplasm	enzyme
F2RL1	F2RL1	coagulation factor II (thrombin) receptor-like 1	2.73	2.52e-07	Plasma Membrane	G-protein coupled receptor
TWSG1	TWSG1	twisted gastrulation BMP signaling modulator 1	2.711	1.62e-10	Extracellular Space	other
RABAC1	RABAC1	Rab acceptor 1 (prenylated)	2.687	7e-13	Cytoplasm	other
QPCT	QPCT	glutaminyl-peptide cyclotransferase	2.683	8.37e-09	Cytoplasm	enzyme
SLC22A17	SLC22A17	solute carrier family 22, member 17	2.683	8.37e-18	Plasma Membrane	transporter
PLXNA3	PLXNA3	plexin A3	2.679	2.66e-17	Plasma Membrane	transmembrane receptor
SURF4	SURF4	surfeit 4	2.661	3.5e-08	Cytoplasm	other
IRX3	IRX3	iroquois homeobox 3	2.66	1.49e-08	Nucleus	transcription regulator
TMED9	TMED9	transmembrane emp24 protein transport domain containing 9	2.635	1.75e-14	Cytoplasm	transporter
MYOF	MYOF	myoferlin	2.618	2.03e-08	Nucleus	other
HS.444329	GPC6	glypican 6	2.617	1.75e-08	Plasma Membrane	transmembrane receptor
SELM	SELM	selenoprotein M	2.617	3.41e-13	Cytoplasm	other
DPYSL4	DPYSL4	dihydropyrimidinase-like 4	2.61	6.16e-09	Cytoplasm	enzyme
SLC30A7	SLC30A7	solute carrier family 30 (zinc transporter), member 7	2.602	3.38e-11	Cytoplasm	transporter
TICAM2	TICAM2	toll-like receptor adaptor molecule 2	2.596	2.75e-13	Plasma Membrane	other
GALNT5	GALNT5	polypeptide N-acetylgalactosaminyltransferase 5	2.593	6.95e-14	Cytoplasm	enzyme
M6PRBP1	PLIN3	perilipin 3	2.593	1.88e-09	Cytoplasm	other
TCEAL3	TCEAL3	transcription elongation factor A (SII)-like 3	2.586	3.66e-17	Other	other
FSTL3	FSTL3	follistatin-like 3 (secreted glycoprotein)	2.582	9.69e-07	Extracellular Space	other
ZNF827	ZNF827	zinc finger protein 827	2.581	8.31e-16	Other	other
KIAA1024	KIAA1024	KIAA1024	2.56	4.07e-15	Other	other
SPATA18	SPATA18	spermatogenesis associated 18	2.56	5.31e-12	Cytoplasm	other
PPP1R14B	PPP1R14B	protein phosphatase 1, regulatory (inhibitor) subunit 14B	2.554	1.28e-11	Cytoplasm	phosphatase
EML4	EML4	echinoderm microtubule associated protein like 4	2.552	2.86e-09	Cytoplasm	other
TCF12	TCF12	transcription factor 12	2.55	2.71e-11	Nucleus	transcription regulator
MIF	MIF	macrophage migration inhibitory factor (glycosylation-inhibiting factor)	2.543	5.1e-14	Extracellular Space	cytokine
HS.296031	PDK3	pyruvate dehydrogenase kinase, isozyme 3	2.543	5.15e-11	Cytoplasm	kinase
FAM109B	FAM109B	family with sequence similarity 109, member B	2.541	1.1e-14	Other	other
FER1L3	MYOF	myoferlin	2.534	2.57e-09	Nucleus	other
ISG20L1	AEN	apoptosis enhancing nuclease	2.532	8.33e-13	Nucleus	enzyme
BNC2	BNC2	basonuclin 2	2.528	1.26e-10	Nucleus	other
H2AFY2	H2AFY2	H2A histone family, member Y2	2.516	1.76e-13	Nucleus	other
LAMB1	LAMB1	laminin, beta 1	2.511	1.47e-09	Extracellular Space	other
ZCCHC14	ZCCHC14	zinc finger, CCHC domain containing 14	2.508	3.23e-12	Other	other
YIF1A	YIF1A	Yip1 interacting factor homolog A (S. cerevisiae)	2.506	6.36e-14	Cytoplasm	other
GLIPR2	GLIPR2	GLI pathogenesis-related 2	2.504	6.27e-09	Cytoplasm	other
MN1	MN1	meningioma (disrupted in balanced translocation) 1	2.503	2.72e-06	Nucleus	other
STMN3	STMN3	stathmin-like 3	2.503	4.72e-11	Nucleus	other
TCF4	TCF4	transcription factor 4	2.502	1.72e-12	Nucleus	transcription regulator
EVL	EVL	Enah/Vasp-like	2.497	1.09e-15	Plasma Membrane	other
KLK4	KLK4	kallikrein-related peptidase 4	2.491	2.66e-07	Extracellular Space	peptidase
BRE	BRE	brain and reproductive organ-expressed (TNFRSF1A modulator)	2.486	2.73e-09	Cytoplasm	other
CAMK2N1	CAMK2N1	calcium/calmodulin-dependent protein kinase II inhibitor 1	2.482	3.23e-08	Plasma Membrane	kinase
STT3A	STT3A	STT3A, subunit of the oligosaccharyltransferase complex (catalytic)	2.478	1.75e-11	Plasma Membrane	enzyme
KDELR1	KDELR1	KDEL (Lys-Asp-Glu-Leu) endoplasmic reticulum protein retention receptor 1	2.476	2.8e-13	Cytoplasm	transporter
TTC3	TTC3	tetratricopeptide repeat domain 3	2.476	2.06e-14	Cytoplasm	enzyme
SNORD114-3	SNORD114-3	small nucleolar RNA, C/D box 114-3	2.454	1.77e-11	Other	other
ZNF668	ZNF668	zinc finger protein 668	2.451	7.62e-18	Cytoplasm	transcription regulator
STAT2	STAT2	signal transducer and activator of transcription 2, 113kDa	2.45	1.53e-10	Nucleus	transcription regulator
POFUT2	POFUT2	protein O-fucosyltransferase 2	2.446	8.09e-19	Cytoplasm	enzyme
KCNMB4	KCNMB4	potassium channel subfamily M regulatory beta subunit 4	2.445	3.64e-13	Plasma Membrane	ion channel	tedisamil
TMEM132A	TMEM132A	transmembrane protein 132A	2.441	2e-14	Cytoplasm	other
VASN	VASN	vasorin	2.438	2.16e-09	Plasma Membrane	other
FAM108C1	ABHD17C	abhydrolase domain containing 17C	2.432	2.26e-09	Other	enzyme
GPR172A	SLC52A2	solute carrier family 52 (riboflavin transporter), member 2	2.43	1.88e-15	Plasma Membrane	other	4-hydroxybutanoic acid
MOXD1	MOXD1	monooxygenase, DBH-like 1	2.429	2.01e-08	Cytoplasm	enzyme
EPSTI1	EPSTI1	epithelial stromal interaction 1 (breast)	2.427	7.1e-08	Other	other
PALLD	PALLD	palladin, cytoskeletal associated protein	2.421	1.87e-09	Plasma Membrane	other
ITGAV	ITGAV	integrin, alpha V	2.419	1.08e-06	Plasma Membrane	ion channel	abciximab, CNTO 95, cilengitide
C1S	C1S	complement component 1, s subcomponent	2.417	1.58e-08	Extracellular Space	peptidase	SERPING1
CHPF2	CHPF2	chondroitin polymerizing factor 2	2.417	2.57e-18	Cytoplasm	enzyme
KIFAP3	KIFAP3	kinesin-associated protein 3	2.416	3.01e-12	Cytoplasm	other
LAYN	LAYN	layilin	2.416	9.68e-10	Plasma Membrane	other
FOXF2	FOXF2	forkhead box F2	2.401	6.28e-09	Nucleus	transcription regulator
AP3B1	AP3B1	adaptor-related protein complex 3, beta 1 subunit	2.4	1.76e-11	Plasma Membrane	transporter
GLT25D1	COLGALT1	collagen beta(1-O)galactosyltransferase 1	2.392	1.72e-12	Cytoplasm	other
PDE7B	PDE7B	phosphodiesterase 7B	2.389	3.47e-07	Cytoplasm	enzyme	dyphylline, nitroglycerin, aminophylline, anagrelide, milrinone, dipyridamole, ketotifen, tolbutamide, theophylline, pentoxifylline
CHST15	CHST15	carbohydrate (N-acetylgalactosamine 4-sulfate 6-O) sulfotransferase 15	2.387	7.61e-12	Plasma Membrane	enzyme
HS.549989	FOXP1-IT1	FOXP1 intronic transcript 1	2.387	1.89e-10	Other	other
IGFBP4	IGFBP4	insulin-like growth factor binding protein 4	2.387	3.23e-09	Extracellular Space	other
LPPR2	LPPR2	lipid phosphate phosphatase-related protein type 2	2.376	5.48e-16	Other	phosphatase
GLG1	GLG1	golgi glycoprotein 1	2.374	1.64e-16	Cytoplasm	other
GOLGA3	GOLGA3	golgin A3	2.368	3.67e-20	Cytoplasm	transporter
PRRC1	PRRC1	proline-rich coiled-coil 1	2.364	2.83e-10	Other	other
TSPAN5	TSPAN5	tetraspanin 5	2.36	8.08e-14	Plasma Membrane	other
SATB2	SATB2	SATB homeobox 2	2.356	3.7e-08	Nucleus	transcription regulator
SLC35B2	SLC35B2	solute carrier family 35 (adenosine 3'-phospho 5'-phosphosulfate transporter), member B2	2.349	3.04e-15	Cytoplasm	transporter
BACE2	BACE2	beta-site APP-cleaving enzyme 2	2.347	3.58e-20	Cytoplasm	peptidase
KCNMA1	KCNMA1	potassium channel, calcium activated large conductance subfamily M alpha, member 1	2.342	1.43e-09	Plasma Membrane	ion channel	tedisamil, cromolyn
NAGK	NAGK	N-acetylglucosamine kinase	2.339	1.32e-15	Cytoplasm	kinase
DNM1	DNM1	dynamin 1	2.338	2.8e-13	Cytoplasm	enzyme
HOXB5	HOXB5	homeobox B5	2.336	2.56e-06	Nucleus	transcription regulator
UGDH	UGDH	UDP-glucose 6-dehydrogenase	2.336	4.84e-11	Nucleus	enzyme
MYH10	MYH10	myosin, heavy chain 10, non-muscle	2.324	1e-07	Cytoplasm	other
PMEPA1	PMEPA1	prostate transmembrane protein, androgen induced 1	2.321	6.11e-07	Plasma Membrane	other
RFTN2	RFTN2	raftlin family member 2	2.319	1.47e-09	Other	other
TXLNA	TXLNA	taxilin alpha	2.316	1.44e-15	Extracellular Space	cytokine
HS.34447	SNHG18	small nucleolar RNA host gene 18	2.313	2.77e-10	Other	other
DBN1	DBN1	drebrin 1	2.311	4.77e-11	Cytoplasm	other
EMILIN2	EMILIN2	elastin microfibril interfacer 2	2.308	8.08e-08	Extracellular Space	other
COPG	COPG1	coatomer protein complex, subunit gamma 1	2.306	3.49e-13	Cytoplasm	transporter
SMO	SMO	smoothened, frizzled class receptor	2.303	4.34e-14	Plasma Membrane	G-protein coupled receptor	vismodegib, saridegib, gemcitabine/vismodegib, erismodegib, erlotinib/vismodegib, taladegib
SPG3A	ATL1	atlastin GTPase 1	2.301	3.82e-17	Cytoplasm	enzyme
CDK2AP1	CDK2AP1	cyclin-dependent kinase 2 associated protein 1	2.3	1.32e-12	Nucleus	other
SCG2	SCG2	secretogranin II	2.29	8.17e-11	Extracellular Space	cytokine
ANKRD13A	ANKRD13A	ankyrin repeat domain 13A	2.289	5.82e-12	Plasma Membrane	other
NAP1L3	NAP1L3	nucleosome assembly protein 1-like 3	2.288	2.31e-14	Nucleus	other
HCFC1R1	HCFC1R1	host cell factor C1 regulator 1 (XPO1 dependent)	2.286	3.09e-06	Nucleus	other
CDK4	CDK4	cyclin-dependent kinase 4	2.285	1.62e-15	Nucleus	kinase	palbociclib, cyclin dependent kinase 4 inhibitor, milciclib, LEE011, LY2835219, roniciclib, FLX925, alvocidib
GALNS	GALNS	galactosamine (N-acetyl)-6-sulfatase	2.276	4.08e-12	Cytoplasm	enzyme
MRGPRF	MRGPRF	MAS-related GPR, member F	2.276	1.18e-11	Plasma Membrane	G-protein coupled receptor
ZNF503	ZNF503	zinc finger protein 503	2.272	3.31e-08	Nucleus	other
ANPEP	ANPEP	alanyl (membrane) aminopeptidase	2.271	7.89e-10	Plasma Membrane	peptidase	CNGRC peptide-TNF alpha conjugate
NKD1	NKD1	naked cuticle homolog 1 (Drosophila)	2.27	4.41e-08	Other	other
RAB11FIP5	RAB11FIP5	RAB11 family interacting protein 5 (class I)	2.269	1.34e-11	Cytoplasm	other
QSOX1	QSOX1	quiescin Q6 sulfhydryl oxidase 1	2.264	2.46e-12	Cytoplasm	enzyme
AUTS2	AUTS2	autism susceptibility candidate 2	2.261	4.53e-14	Nucleus	other
IFI6	IFI6	interferon, alpha-inducible protein 6	2.259	5.31e-08	Cytoplasm	other
DTX3	DTX3	deltex 3, E3 ubiquitin ligase	2.258	7.42e-20	Cytoplasm	other
NUAK1	NUAK1	NUAK family, SNF1-like kinase, 1	2.258	1.47e-06	Nucleus	kinase
ZDHHC9	ZDHHC9	zinc finger, DHHC-type containing 9	2.252	1.87e-09	Cytoplasm	enzyme
ADAM19	ADAM19	ADAM metallopeptidase domain 19	2.251	3.13e-08	Plasma Membrane	peptidase
HS.19193	LOC400043	uncharacterized LOC400043	2.251	2.02e-09	Other	other
MTHFD1L	MTHFD1L	methylenetetrahydrofolate dehydrogenase (NADP+ dependent) 1-like	2.247	3.5e-11	Cytoplasm	enzyme
P4HA1	P4HA1	prolyl 4-hydroxylase, alpha polypeptide I	2.247	6.54e-08	Cytoplasm	enzyme
TUBA1C	TUBA1C	tubulin, alpha 1c	2.246	4.64e-09	Cytoplasm	other	epothilone B, colchicine/probenecid, larotaxel, eribulin, davunetide, vintafolide, milataxel, cevipabulin, gemcitabine/paclitaxel, docetaxel/prednisone, capecitabine/docetaxel, paclitaxel/trastuzumab, cyclophosphamide/prednisone/vincristine, docetaxel/hydrocortisone, cyclophosphamide/docetaxel, gemcitabine/vinorelbine, cyclophosphamide/daunorubicin/imatinib/prednisone/vincristine, cyclophosphamid…
SLC7A8	SLC7A8	solute carrier family 7 (amino acid transporter light chain, L system), member 8	2.241	2.61e-11	Plasma Membrane	transporter
TRIP6	TRIP6	thyroid hormone receptor interactor 6	2.241	4.24e-08	Extracellular Space	cytokine
BAIAP2L1	BAIAP2L1	BAI1-associated protein 2-like 1	2.24	5.6e-09	Cytoplasm	other
CRELD2	CRELD2	cysteine-rich with EGF-like domains 2	2.239	3.01e-14	Other	other
ENC1	ENC1	ectodermal-neural cortex 1 (with BTB domain)	2.236	1.5e-08	Nucleus	peptidase
PAM	PAM	peptidylglycine alpha-amidating monooxygenase	2.228	6.63e-08	Plasma Membrane	enzyme
POTEF	POTEE/POTEF	POTE ankyrin domain family, member F	2.227	4.55e-09	Extracellular Space	other
GLIPR1	GLIPR1	GLI pathogenesis-related 1	2.226	2.13e-08	Extracellular Space	other
ATOX1	ATOX1	antioxidant 1 copper chaperone	2.225	5.5e-08	Cytoplasm	transporter
MC1R	MC1R	melanocortin 1 receptor (alpha melanocyte stimulating hormone receptor)	2.224	1.55e-17	Plasma Membrane	G-protein coupled receptor
GLT8D1	GLT8D1	glycosyltransferase 8 domain containing 1	2.222	4.72e-16	Cytoplasm	enzyme
S100A11	S100A11	S100 calcium binding protein A11	2.222	4e-09	Cytoplasm	other
FAM129B	FAM129B	family with sequence similarity 129, member B	2.221	4.82e-12	Cytoplasm	other
ITGA10	ITGA10	integrin, alpha 10	2.221	4.41e-07	Plasma Membrane	other
ID3	ID3	inhibitor of DNA binding 3, dominant negative helix-loop-helix protein	2.214	2.32e-06	Nucleus	transcription regulator
APPL2	APPL2	adaptor protein, phosphotyrosine interaction, PH domain and leucine zipper containing 2	2.213	4.23e-11	Cytoplasm	other
GLI3	GLI3	GLI family zinc finger 3	2.212	3.94e-12	Nucleus	transcription regulator
RAB7B	RAB7B	RAB7B, member RAS oncogene family	2.211	8.31e-11	Cytoplasm	peptidase
PAPPA	PAPPA	pregnancy-associated plasma protein A, pappalysin 1	2.209	3.98e-08	Extracellular Space	peptidase
APOBEC3F	APOBEC3F	apolipoprotein B mRNA editing enzyme, catalytic polypeptide-like 3F	2.206	1.04e-23	Cytoplasm	enzyme
CTXN1	CTXN1	cortexin 1	2.201	1.15e-11	Other	other
MYO1D	MYO1D	myosin ID	2.201	1.52e-09	Plasma Membrane	other
NCOR2	NCOR2	nuclear receptor corepressor 2	2.198	2.34e-13	Nucleus	transcription regulator
CDK6	CDK6	cyclin-dependent kinase 6	2.192	1.37e-10	Nucleus	kinase	palbociclib, LEE011, LY2835219, FLX925, alvocidib
HS.4988	MGAT5	mannosyl (alpha-1,6-)-glycoprotein beta-1,6-N-acetyl-glucosaminyltransferase	2.185	8.64e-10	Cytoplasm	enzyme
LASS5	CERS5	ceramide synthase 5	2.183	2.2e-14	Cytoplasm	transcription regulator
MYO10	MYO10	myosin X	2.182	7.38e-09	Cytoplasm	other
LASP1	LASP1	LIM and SH3 protein 1	2.181	2.93e-08	Cytoplasm	transporter
ANKRD50	ANKRD50	ankyrin repeat domain 50	2.175	2.05e-11	Other	other
SEC13	SEC13	SEC13 homolog, nuclear pore and COPII coating complex component	2.172	7.18e-11	Cytoplasm	transporter
TMEM166	EVA1A	eva-1 homolog A (C. elegans)	2.169	2.23e-06	Plasma Membrane	other
PRKCDBP	PRKCDBP	protein kinase C, delta binding protein	2.165	1.35e-10	Cytoplasm	other
LRFN3	LRFN3	leucine rich repeat and fibronectin type III domain containing 3	2.164	1.27e-17	Other	other
MAN2A1	MAN2A1	mannosidase, alpha, class 2A, member 1	2.164	1.02e-13	Cytoplasm	enzyme
EIF4E2	EIF4E2	eukaryotic translation initiation factor 4E family member 2	2.159	1.26e-09	Cytoplasm	translation regulator
SRGAP3	SRGAP3	SLIT-ROBO Rho GTPase activating protein 3	2.159	1.2e-08	Cytoplasm	other
RPN2	RPN2	ribophorin II	2.154	6e-12	Cytoplasm	enzyme
TUBB	TUBB	tubulin, beta class I	2.152	6.15e-10	Cytoplasm	other	ixabepilone, colchicine/probenecid, brentuximab vedotin, 6-mercaptopurine/methotrexate/prednisone/vincristine, dexamethasone/doxorubicin/vincristine, gemcitabine/vinorelbine, irinotecan/vincristine, trastuzumab/vinorelbine, methotrexate/vinorelbine, dasatinib/dexamethasone/vincristine, doxorubicin/gemcitabine/vinorelbine, vinorelbine, vincristine, podophyllotoxin, colchicine
MTMR11	MTMR11	myotubularin related protein 11	2.151	9.19e-16	Cytoplasm	other
MPZL1	MPZL1	myelin protein zero-like 1	2.149	2.39e-10	Plasma Membrane	other
PLAUR	PLAUR	plasminogen activator, urokinase receptor	2.141	1.89e-09	Plasma Membrane	transmembrane receptor
SSR4	SSR4	signal sequence receptor, delta	2.141	2.65e-13	Cytoplasm	other
STK36	STK36	serine/threonine kinase 36	2.132	7.55e-09	Cytoplasm	kinase
NAT14	NAT14	N-acetyltransferase 14 (GCN5-related, putative)	2.129	3.54e-16	Extracellular Space	other
KIAA1949	PPP1R18	protein phosphatase 1, regulatory subunit 18	2.126	1.29e-08	Other	other
MYO9B	MYO9B	myosin IXB	2.125	2.08e-10	Cytoplasm	enzyme
WDR26	WDR26	WD repeat domain 26	2.123	5.69e-10	Cytoplasm	other
VASH1	VASH1	vasohibin 1	2.12	2.91e-13	Extracellular Space	other
CHST10	CHST10	carbohydrate sulfotransferase 10	2.117	6.43e-10	Cytoplasm	enzyme
BAX	BAX	BCL2-associated X protein	2.114	4.8e-12	Cytoplasm	transporter
NOX4	NOX4	NADPH oxidase 4	2.114	2.21e-09	Cytoplasm	enzyme
TRAM2	TRAM2	translocation associated membrane protein 2	2.102	7.27e-10	Other	other
COPB2	COPB2	coatomer protein complex, subunit beta 2 (beta prime)	2.099	6.63e-10	Cytoplasm	transporter
STK32B	STK32B	serine/threonine kinase 32B	2.098	7.26e-10	Other	kinase
CNPY2	CNPY2	canopy FGF signaling regulator 2	2.096	1.44e-16	Plasma Membrane	other
GORASP2	GORASP2	golgi reassembly stacking protein 2, 55kDa	2.096	2.22e-14	Cytoplasm	other
IGSF3	IGSF3	immunoglobulin superfamily, member 3	2.096	4.83e-07	Plasma Membrane	other
ARL4C	ARL4C	ADP-ribosylation factor-like 4C	2.089	4.83e-12	Nucleus	enzyme
HS.576106	CAMK1D	calcium/calmodulin-dependent protein kinase ID	2.089	1.71e-12	Cytoplasm	kinase
COL27A1	COL27A1	collagen, type XXVII, alpha 1	2.087	1.78e-11	Extracellular Space	other	collagenase clostridium histolyticum
ENO1	ENO1	enolase 1, (alpha)	2.087	1.61e-08	Cytoplasm	enzyme
TMSB10	TMSB10/TMSB4X	thymosin beta 10	2.087	9.52e-07	Cytoplasm	other
CTSB	CTSB	cathepsin B	2.084	4.76e-14	Cytoplasm	peptidase
AGPAT4	AGPAT4	1-acylglycerol-3-phosphate O-acyltransferase 4	2.081	1.4e-11	Cytoplasm	enzyme
EVC	EVC	Ellis van Creveld protein	2.078	3.28e-16	Cytoplasm	other
EXTL2	EXTL2	exostosin-like glycosyltransferase 2	2.078	1.04e-12	Cytoplasm	enzyme
CLSTN1	CLSTN1	calsyntenin 1	2.072	1.45e-18	Plasma Membrane	other
COPA	COPA	coatomer protein complex, subunit alpha	2.072	3.68e-13	Cytoplasm	transporter
CALR	CALR	calreticulin	2.07	1.24e-10	Cytoplasm	transcription regulator
NUDT11	NUDT11	nudix (nucleoside diphosphate linked moiety X)-type motif 11	2.066	5.33e-13	Cytoplasm	phosphatase
CNPY4	CNPY4	canopy FGF signaling regulator 4	2.062	4.34e-16	Other	other
NMRAL1	NMRAL1	NmrA-like family domain containing 1	2.061	8.87e-10	Nucleus	other
TUBA1A	TUBA1A	tubulin, alpha 1a	2.059	3.63e-10	Cytoplasm	other	epothilone B, colchicine/probenecid, larotaxel, eribulin, davunetide, vintafolide, milataxel, cevipabulin, gemcitabine/paclitaxel, docetaxel/prednisone, capecitabine/docetaxel, paclitaxel/trastuzumab, cyclophosphamide/prednisone/vincristine, docetaxel/hydrocortisone, cyclophosphamide/docetaxel, gemcitabine/vinorelbine, cyclophosphamide/daunorubicin/imatinib/prednisone/vincristine, cyclophosphamid…
AEN	AEN	apoptosis enhancing nuclease	2.058	4.38e-13	Nucleus	enzyme
TRIM2	TRIM2	tripartite motif containing 2	2.057	1.27e-08	Cytoplasm	enzyme
RALA	RALA	v-ral simian leukemia viral oncogene homolog A (ras related)	2.054	6.99e-09	Cytoplasm	enzyme
LLGL1	LLGL1	lethal giant larvae homolog 1 (Drosophila)	2.053	1.1e-16	Cytoplasm	other
SETDB1	SETDB1	SET domain, bifurcated 1	2.053	1.8e-15	Nucleus	enzyme
PFKFB4	PFKFB4	6-phosphofructo-2-kinase/fructose-2,6-biphosphatase 4	2.052	1.74e-07	Cytoplasm	kinase
SEC61B	SEC61B	Sec61 beta subunit	2.045	1.97e-09	Cytoplasm	transporter
COL9A2	COL9A2	collagen, type IX, alpha 2	2.044	3.89e-10	Extracellular Space	other	collagenase clostridium histolyticum
TGDS	TGDS	TDP-glucose 4,6-dehydratase	2.043	1.51e-10	Extracellular Space	enzyme
CAPZB	CAPZB	capping protein (actin filament) muscle Z-line, beta	2.038	5.92e-15	Cytoplasm	other
DLG4	DLG4	discs, large homolog 4 (Drosophila)	2.038	3.83e-10	Plasma Membrane	kinase
LMF2	LMF2	lipase maturation factor 2	2.033	8.37e-12	Other	other
RIN2	RIN2	Ras and Rab interactor 2	2.033	8.33e-07	Cytoplasm	other
PLEKHG4	PLEKHG4	pleckstrin homology domain containing, family G (with RhoGef domain) member 4	2.03	2.02e-07	Other	other
ACTB	ACTB	actin, beta	2.028	2.24e-08	Cytoplasm	other
NTF3	NTF3	neurotrophin 3	2.027	3.28e-09	Extracellular Space	growth factor
ETV6	ETV6	ets variant 6	2.026	7.6e-12	Nucleus	transcription regulator
FNDC3B	FNDC3B	fibronectin type III domain containing 3B	2.025	8.96e-07	Cytoplasm	other
TMEM214	TMEM214	transmembrane protein 214	2.023	1.78e-12	Extracellular Space	other
DDOST	DDOST	dolichyl-diphosphooligosaccharide--protein glycosyltransferase subunit (non-catalytic)	2.022	1.89e-18	Cytoplasm	enzyme
TCF3	TCF3	transcription factor 3	2.012	6.98e-15	Nucleus	transcription regulator
ITGBL1	ITGBL1	integrin, beta-like 1 (with EGF-like repeat domains)	2.007	1.93e-09	Other	other
HS.505676	SARNP	SAP domain containing ribonucleoprotein	2.006	2.04e-10	Nucleus	other
HS.91389	SLC9A1	solute carrier family 9, subfamily A (NHE1, cation proton antiporter 1), member 1	2.005	1.03e-08	Plasma Membrane	ion channel	amiloride, amiloride/hydrochlorothiazide
KDELC2	KDELC2	KDEL (Lys-Asp-Glu-Leu) containing 2	2.004	5.97e-10	Other	other
CFL1	CFL1	cofilin 1 (non-muscle)	2.002	1.2e-11	Nucleus	other
Genes downregulated in Desmoid tumors
ID	Symbol	Entrez Gene Name	Fold Change	P-value	Location	Type(s)	Drug(s)
KIAA1881	PLIN4	perilipin 4	-46.279	1.71e-17	Cytoplasm	other
CFD	CFD	complement factor D (adipsin)	-27.941	2.96e-16	Extracellular Space	peptidase
CRYAB	CRYAB	crystallin, alpha B	-24.251	2.86e-21	Nucleus	other
FABP4	FABP4	fatty acid binding protein 4, adipocyte	-23.067	6.78e-12	Cytoplasm	transporter
ADH1A	ADH1A	alcohol dehydrogenase 1A (class I), alpha polypeptide	-22.774	4.94e-20	Cytoplasm	enzyme	fomepizole
HBB	HBB	hemoglobin, beta	-16.67	5.01e-12	Cytoplasm	transporter	iron dextran
HBA1	HBA1/HBA2	hemoglobin, alpha 1	-16.087	2.45e-13	Extracellular Space	transporter	iron dextran, mefloquine
CD36	CD36	CD36 molecule (thrombospondin receptor)	-15.694	1.75e-21	Plasma Membrane	transmembrane receptor
HRASLS3	PLA2G16	phospholipase A2, group XVI	-15.487	8.71e-22	Nucleus	enzyme
HSPB6	HSPB6	heat shock protein, alpha-crystallin-related, B6	-14.693	7.01e-18	Cytoplasm	other
PDK4	PDK4	pyruvate dehydrogenase kinase, isozyme 4	-14.497	1.47e-17	Cytoplasm	kinase
HBA2	HBA1/HBA2	hemoglobin, alpha 1	-14.018	4.03e-10	Extracellular Space	transporter	iron dextran, mefloquine
GPX3	GPX3	glutathione peroxidase 3	-13.528	4.16e-16	Extracellular Space	enzyme
MAOA	MAOA	monoamine oxidase A	-13.108	2.12e-17	Cytoplasm	enzyme	ladostigil, CX-1370, moclobemide, MAO-A inhibitor, phentermine/topiramate, fenfluramine/phentermine, methamphetamine, dextroamphetamine, procainamide, tranylcypromine, phenelzine, iproniazid, isocarboxazid, phentermine, benzphetamine, N-(2-indanyl)glycinamide
HSPB7	HSPB7	heat shock 27kDa protein family, member 7 (cardiovascular)	-12.566	9.48e-16	Cytoplasm	other
LPL	LPL	lipoprotein lipase	-12.469	2.1e-24	Cytoplasm	enzyme	atorvastatin/niacin, nicotinic acid/pioglitazone, nicotinic acid, tyloxapol, lovastatin/niacin
ACACB	ACACB	acetyl-CoA carboxylase beta	-11.287	1.12e-17	Cytoplasm	enzyme
APOD	APOD	apolipoprotein D	-10.535	4.22e-13	Extracellular Space	transporter
MYOM1	MYOM1	myomesin 1	-9.738	1.76e-12	Cytoplasm	other
SAA1	SAA1	serum amyloid A1	-8.926	1.57e-12	Extracellular Space	transporter
GPAM	GPAM	glycerol-3-phosphate acyltransferase, mitochondrial	-8.493	4.66e-15	Cytoplasm	enzyme
CD300LG	CD300LG	CD300 molecule-like family member g	-8.445	1.69e-16	Plasma Membrane	other
ALDH2	ALDH2	aldehyde dehydrogenase 2 family (mitochondrial)	-8.229	1.77e-20	Cytoplasm	enzyme	disulfiram, chlorpropamide
FHL1	FHL1	four and a half LIM domains 1	-8.125	7.12e-18	Cytoplasm	other
CABC1	ADCK3	aarF domain containing kinase 3	-7.829	1.02e-13	Cytoplasm	kinase
RDH5	RDH5	retinol dehydrogenase 5 (11-cis/9-cis)	-7.777	4.12e-15	Cytoplasm	enzyme
AKR1C2	AKR1C1/AKR1C2	aldo-keto reductase family 1, member C2	-7.66	4.87e-21	Cytoplasm	enzyme
HSPB8	HSPB8	heat shock 22kDa protein 8	-7.517	1.1e-13	Cytoplasm	kinase
CEBPA	CEBPA	CCAAT/enhancer binding protein (C/EBP), alpha	-7.431	6.67e-12	Nucleus	transcription regulator
TIMP4	TIMP4	TIMP metallopeptidase inhibitor 4	-7.151	1.8e-14	Extracellular Space	other
CKMT2	CKMT2	creatine kinase, mitochondrial 2 (sarcomeric)	-6.964	4.93e-08	Cytoplasm	kinase
AKR1C4	AKR1C4	aldo-keto reductase family 1, member C4	-6.842	1.47e-19	Cytoplasm	enzyme
MGST1	MGST1	microsomal glutathione S-transferase 1	-6.653	6.19e-13	Cytoplasm	enzyme
TXNIP	TXNIP	thioredoxin interacting protein	-6.591	8.47e-16	Cytoplasm	other
PNPLA2	PNPLA2	patatin-like phospholipase domain containing 2	-6.485	1.1e-17	Cytoplasm	enzyme
HSPA1B	HSPA1A/HSPA1B	heat shock 70kDa protein 1A	-6.427	1.48e-10	Cytoplasm	enzyme
AQP7P1	AQP7P1	aquaporin 7 pseudogene 1	-6.385	3.22e-16	Other	other
SYNM	SYNM	synemin, intermediate filament protein	-6.273	9.06e-14	Cytoplasm	other
GHR	GHR	growth hormone receptor	-6.213	6.8e-23	Plasma Membrane	transmembrane receptor	GH1, prednisone/somatotropin, pegvisomant, somatrem
AKR1C3	AKR1C3	aldo-keto reductase family 1, member C3	-6.067	2.83e-14	Cytoplasm	enzyme
HADH	HADH	hydroxyacyl-CoA dehydrogenase	-5.999	1.87e-24	Cytoplasm	enzyme
FZD4	FZD4	frizzled class receptor 4	-5.894	6.29e-14	Plasma Membrane	G-protein coupled receptor
ECHDC2	ECHDC2	enoyl CoA hydratase domain containing 2	-5.654	4.53e-11	Other	other
MKNK2	MKNK2	MAP kinase interacting serine/threonine kinase 2	-5.645	3.72e-14	Cytoplasm	kinase
MESP1	MESP1	mesoderm posterior bHLH transcription factor 1	-5.557	8.02e-24	Nucleus	transcription regulator
ZBTB16	ZBTB16	zinc finger and BTB domain containing 16	-5.445	9.31e-17	Nucleus	transcription regulator
NDRG2	NDRG2	NDRG family member 2	-5.43	8.15e-16	Cytoplasm	other
NQO1	NQO1	NAD(P)H dehydrogenase, quinone 1	-5.312	3.66e-14	Cytoplasm	enzyme
SDPR	SDPR	serum deprivation response	-5.228	9.58e-15	Plasma Membrane	other
PCOLCE2	PCOLCE2	procollagen C-endopeptidase enhancer 2	-5.028	2.08e-09	Extracellular Space	other
GPT2	GPT2	glutamic pyruvate transaminase (alanine aminotransferase) 2	-4.99	1.29e-14	Cytoplasm	enzyme
RASD1	RASD1	RAS, dexamethasone-induced 1	-4.937	1.31e-07	Cytoplasm	enzyme
AIF1L	AIF1L	allograft inflammatory factor 1-like	-4.903	1.39e-13	Plasma Membrane	other
CKB	CKB	creatine kinase, brain	-4.895	1.03e-20	Cytoplasm	kinase
FAM107A	FAM107A	family with sequence similarity 107, member A	-4.889	1.22e-11	Nucleus	other
TM7SF2	TM7SF2	transmembrane 7 superfamily member 2	-4.856	6.82e-18	Cytoplasm	enzyme
LIMCH1	LIMCH1	LIM and calponin homology domains 1	-4.84	2.34e-15	Other	other
ACAT1	ACAT1	acetyl-CoA acetyltransferase 1	-4.816	7e-18	Cytoplasm	enzyme
HSPA1A	HSPA1A/HSPA1B	heat shock 70kDa protein 1A	-4.76	3.17e-10	Cytoplasm	enzyme
RRAGD	RRAGD	Ras-related GTP binding D	-4.759	4.57e-13	Cytoplasm	enzyme
COX7A1	COX7A1	cytochrome c oxidase subunit VIIa polypeptide 1 (muscle)	-4.739	1.86e-11	Cytoplasm	enzyme
PALMD	PALMD	palmdelphin	-4.724	3.25e-18	Cytoplasm	other
ACSL1	ACSL1	acyl-CoA synthetase long-chain family member 1	-4.712	3.65e-17	Cytoplasm	enzyme
CAT	CAT	catalase	-4.688	2.75e-18	Cytoplasm	enzyme	fomepizole
HSPB2	HSPB2	heat shock 27kDa protein 2	-4.604	7.01e-16	Cytoplasm	other
SLC25A4	SLC25A4	solute carrier family 25 (mitochondrial carrier; adenine nucleotide translocator), member 4	-4.6	4.08e-07	Cytoplasm	transporter	clodronic acid
ANGPTL4	ANGPTL4	angiopoietin-like 4	-4.584	2.16e-09	Extracellular Space	other
RBP7	RBP7	retinol binding protein 7, cellular	-4.564	6.41e-10	Cytoplasm	other
FMO2	FMO2	flavin containing monooxygenase 2 (non-functional)	-4.549	1.41e-16	Cytoplasm	enzyme
CASQ2	CASQ2	calsequestrin 2 (cardiac muscle)	-4.521	1.07e-07	Cytoplasm	other
SELENBP1	SELENBP1	selenium binding protein 1	-4.464	8.11e-19	Cytoplasm	other
LEP	LEP	leptin	-4.389	1.36e-06	Extracellular Space	growth factor
SORT1	SORT1	sortilin 1	-4.355	7.79e-19	Plasma Membrane	G-protein coupled receptor
FAH	FAH	fumarylacetoacetate hydrolase (fumarylacetoacetase)	-4.352	7.64e-16	Cytoplasm	enzyme
GYG2	GYG2	glycogenin 2	-4.306	2.57e-09	Cytoplasm	enzyme
CLDN5	CLDN5	claudin 5	-4.299	9.32e-08	Plasma Membrane	other
CDC42EP4	CDC42EP4	CDC42 effector protein (Rho GTPase binding) 4	-4.295	2.57e-12	Cytoplasm	other
FYCO1	FYCO1	FYVE and coiled-coil domain containing 1	-4.209	1.02e-11	Cytoplasm	other
ALDOC	ALDOC	aldolase C, fructose-bisphosphate	-4.176	1.28e-09	Cytoplasm	enzyme
TSPAN7	TSPAN7	tetraspanin 7	-4.172	1.33e-12	Plasma Membrane	other
RETSAT	RETSAT	retinol saturase (all-trans-retinol 13,14-reductase)	-4.08	1.92e-12	Cytoplasm	enzyme
KLF4	KLF4	Kruppel-like factor 4 (gut)	-4.052	4.15e-10	Nucleus	transcription regulator
TST	TST	thiosulfate sulfurtransferase (rhodanese)	-4.052	1.57e-18	Cytoplasm	enzyme
ACSS2	ACSS2	acyl-CoA synthetase short-chain family member 2	-4.006	3.02e-19	Cytoplasm	enzyme
ADHFE1	ADHFE1	alcohol dehydrogenase, iron containing, 1	-3.985	2.06e-15	Cytoplasm	enzyme
TUBA4A	TUBA4A	tubulin, alpha 4a	-3.976	5.45e-07	Cytoplasm	other	epothilone B, colchicine/probenecid, larotaxel, eribulin, davunetide, vintafolide, milataxel, cevipabulin, cabazitaxel, gemcitabine/paclitaxel, docetaxel/prednisone, capecitabine/docetaxel, paclitaxel/trastuzumab, cabazitaxel/prednisone, cyclophosphamide/prednisone/vincristine, docetaxel/hydrocortisone, cyclophosphamide/docetaxel, gemcitabine/vinorelbine, cyclophosphamide/daunorubicin/imatinib/pr…
GPD1L	GPD1L	glycerol-3-phosphate dehydrogenase 1-like	-3.957	4.4e-13	Cytoplasm	enzyme
ABLIM1	ABLIM1	actin binding LIM protein 1	-3.911	1.57e-15	Cytoplasm	other
AOC3	AOC3	amine oxidase, copper containing 3	-3.897	2.86e-09	Plasma Membrane	enzyme	hydralazine, hydralazine/hydrochlorothiazide/reserpine, hydralazine/hydrochlorothiazide, hydralazine/isosorbide dinitrate
CAP2	CAP2	CAP, adenylate cyclase-associated protein, 2 (yeast)	-3.893	2.86e-07	Plasma Membrane	other
CIDECP	CIDECP	cell death-inducing DFFA-like effector c pseudogene	-3.891	2.18e-11	Other	other
GPIHBP1	GPIHBP1	glycosylphosphatidylinositol anchored high density lipoprotein binding protein 1	-3.881	8.14e-13	Plasma Membrane	transporter
NR1H3	NR1H3	nuclear receptor subfamily 1, group H, member 3	-3.88	1.1e-07	Nucleus	ligand-dependent nuclear receptor
PARM1	PARM1	prostate androgen-regulated mucin-like protein 1	-3.877	3.69e-12	Extracellular Space	other
CCL8	CCL8	chemokine (C-C motif) ligand 8	-3.876	3.47e-07	Extracellular Space	cytokine
PFKFB3	PFKFB3	6-phosphofructo-2-kinase/fructose-2,6-biphosphatase 3	-3.843	5.83e-11	Cytoplasm	kinase	PFK-158
BTG2	BTG2	BTG family, member 2	-3.8	7.78e-14	Nucleus	transcription regulator
RERGL	RERGL	RERG/RAS-like	-3.8	6.62e-10	Other	other
IRX6	IRX6	iroquois homeobox 6	-3.769	6.05e-16	Nucleus	transcription regulator
ALDH3A2	ALDH3A2	aldehyde dehydrogenase 3 family, member A2	-3.761	2.47e-22	Cytoplasm	enzyme
ADRB2	ADRB2	adrenoceptor beta 2, surface	-3.732	6.15e-18	Plasma Membrane	G-protein coupled receptor	articaine/epinephrine, bupivacaine/epinephrine, carteolol, dipivefrin, meluadrine, epinephrine/prilocaine, epinephrine/lidocaine, bedoradrine, KUL 7211, arformoterol, indacaterol, myogane, budesonide/formoterol, nebivolol, vilanterol, olodaterol, formoterol/mometasone furoate, glycopyrrolate/indacaterol, fluticasone furoate/vilanterol, latanoprost/timolol, umeclidinium/vilanterol, epinephrine/met…
HSDL2	HSDL2	hydroxysteroid dehydrogenase like 2	-3.728	1.17e-19	Cytoplasm	transporter
HIST1H1C	HIST1H1C	histone cluster 1, H1c	-3.691	9.29e-15	Nucleus	other
GFOD1	GFOD1	glucose-fructose oxidoreductase domain containing 1	-3.634	2.27e-12	Other	enzyme
C2CD4B	C2CD4B	C2 calcium-dependent domain containing 4B	-3.615	3.67e-07	Plasma Membrane	other
SCARA5	SCARA5	scavenger receptor class A, member 5	-3.578	2.15e-13	Cytoplasm	other
ABLIM3	ABLIM3	actin binding LIM protein family, member 3	-3.571	2.7e-13	Cytoplasm	other
CYB5R1	CYB5R1	cytochrome b5 reductase 1	-3.565	1.78e-08	Cytoplasm	enzyme
ALDH1A1	ALDH1A1	aldehyde dehydrogenase 1 family, member A1	-3.561	1.25e-08	Cytoplasm	enzyme	disulfiram, chlorpropamide
AGPAT2	AGPAT2	1-acylglycerol-3-phosphate O-acyltransferase 2	-3.54	3.33e-10	Cytoplasm	enzyme
PPARG	PPARG	peroxisome proliferator-activated receptor gamma	-3.54	9.14e-09	Nucleus	ligand-dependent nuclear receptor	icosapent, amlodipine/telmisartan, inolitazone, aleglitazar, aspirin/dipyridamole/telmisartan, clopidogrel/telmisartan, glimepiride/rosiglitazone, nicotinic acid/pioglitazone, alogliptin/pioglitazone, glimepiride/pioglitazone, rosiglitazone, farglitazar, sulfasalazine, pioglitazone, telmisartan, tesaglitazar, troglitazone, hydrochlorothiazide/telmisartan, balsalazide, mesalamine, bezafibrate
TRIB1	TRIB1	tribbles pseudokinase 1	-3.536	4.71e-10	Cytoplasm	kinase
ZAK	ZAK	sterile alpha motif and leucine zipper containing kinase AZK	-3.512	1.6e-12	Cytoplasm	kinase
MT2A	MT2A	metallothionein 2A	-3.436	7.8e-07	Cytoplasm	other
CHCHD10	CHCHD10	coiled-coil-helix-coiled-coil-helix domain containing 10	-3.418	1.07e-09	Cytoplasm	other
CLEC3B	CLEC3B	C-type lectin domain family 3, member B	-3.415	2.49e-08	Extracellular Space	other
HIPK2	HIPK2	homeodomain interacting protein kinase 2	-3.408	5.85e-15	Nucleus	kinase
PLIN2	PLIN2	perilipin 2	-3.398	9.19e-14	Plasma Membrane	other
GSN	GSN	gelsolin	-3.393	1.68e-12	Extracellular Space	other
MDH1	MDH1	malate dehydrogenase 1, NAD (soluble)	-3.391	4e-14	Cytoplasm	enzyme
BST2	BST2	bone marrow stromal cell antigen 2	-3.368	1.6e-07	Plasma Membrane	other
PPP1R14A	PPP1R14A	protein phosphatase 1, regulatory (inhibitor) subunit 14A	-3.359	1.09e-08	Cytoplasm	phosphatase
SPTBN1	SPTBN1	spectrin, beta, non-erythrocytic 1	-3.354	2.54e-08	Plasma Membrane	other
TACC2	TACC2	transforming, acidic coiled-coil containing protein 2	-3.353	6.28e-12	Nucleus	other
ABCA8	ABCA8	ATP-binding cassette, sub-family A (ABC1), member 8	-3.351	1.03e-22	Plasma Membrane	transporter
PI16	PI16	peptidase inhibitor 16	-3.316	7.58e-09	Extracellular Space	other
PGM5	PGM5	phosphoglucomutase 5	-3.313	2.55e-16	Cytoplasm	enzyme
TMEM140	TMEM140	transmembrane protein 140	-3.311	1.41e-18	Other	other
MT1A	MT1A	metallothionein 1A	-3.273	2.02e-09	Cytoplasm	other
INMT	INMT	indolethylamine N-methyltransferase	-3.255	6.25e-11	Cytoplasm	enzyme
CLDND2	CLDND2	claudin domain containing 2	-3.254	1.15e-12	Other	other
EBF1	EBF1	early B-cell factor 1	-3.25	2.39e-09	Nucleus	transcription regulator
ECH1	ECH1	enoyl CoA hydratase 1, peroxisomal	-3.23	6.71e-15	Cytoplasm	enzyme
HINT2	HINT2	histidine triad nucleotide binding protein 2	-3.206	7.03e-21	Cytoplasm	other
SEPP1	SEPP1	selenoprotein P, plasma, 1	-3.201	1.11e-12	Extracellular Space	other
DBNDD2	DBNDD2	dysbindin (dystrobrevin binding protein 1) domain containing 2	-3.193	2.82e-09	Cytoplasm	other
CX3CL1	CX3CL1	chemokine (C-X3-C motif) ligand 1	-3.192	1.54e-10	Extracellular Space	cytokine
CBX7	CBX7	chromobox homolog 7	-3.184	9.41e-12	Nucleus	other
NFIA	NFIA	nuclear factor I/A	-3.126	7.37e-17	Nucleus	transcription regulator
METTL7A	METTL7A	methyltransferase like 7A	-3.101	4.23e-19	Cytoplasm	other
ACYP2	ACYP2	acylphosphatase 2, muscle type	-3.085	1.85e-09	Cytoplasm	enzyme
CUTC	CUTC	cutC copper transporter	-3.083	5.38e-08	Cytoplasm	other
BIN1	BIN1	bridging integrator 1	-3.081	1.35e-06	Nucleus	other
TGFBR3	TGFBR3	transforming growth factor, beta receptor III	-3.079	6.13e-11	Plasma Membrane	kinase
STBD1	STBD1	starch binding domain 1	-3.053	1.13e-15	Cytoplasm	other
TMEM170B	TMEM170B	transmembrane protein 170B	-3.05	1.16e-16	Other	other
HAGH	HAGH	hydroxyacylglutathione hydrolase	-3.041	1.49e-15	Cytoplasm	enzyme
ITM2A	ITM2A	integral membrane protein 2A	-3.035	1.33e-09	Plasma Membrane	other
PLA2G4C	PLA2G4C	phospholipase A2, group IVC (cytosolic, calcium-independent)	-3.014	1.85e-06	Plasma Membrane	enzyme
HIBADH	HIBADH	3-hydroxyisobutyrate dehydrogenase	-2.984	1.07e-18	Cytoplasm	enzyme
PCYOX1	PCYOX1	prenylcysteine oxidase 1	-2.969	2.81e-17	Cytoplasm	enzyme
MGLL	MGLL	monoglyceride lipase	-2.966	4.87e-14	Plasma Membrane	enzyme
P2RX6	P2RX6	purinergic receptor P2X, ligand gated ion channel, 6	-2.963	3.4e-10	Plasma Membrane	ion channel
TPD52L1	TPD52L1	tumor protein D52-like 1	-2.96	8.04e-11	Cytoplasm	other
MYC	MYC	v-myc avian myelocytomatosis viral oncogene homolog	-2.926	2.17e-06	Nucleus	transcription regulator
UCP2	UCP2	uncoupling protein 2 (mitochondrial, proton carrier)	-2.925	6.66e-09	Cytoplasm	transporter
ISOC1	ISOC1	isochorismatase domain containing 1	-2.922	1.11e-24	Cytoplasm	enzyme
TFRC	TFRC	transferrin receptor	-2.922	2.41e-09	Plasma Membrane	transporter
AGPAT9	AGPAT9	1-acylglycerol-3-phosphate O-acyltransferase 9	-2.908	4.18e-12	Cytoplasm	enzyme
ATP8B4	ATP8B4	ATPase, class I, type 8B, member 4	-2.908	7.45e-10	Other	transporter
DNAJA4	DNAJA4	DnaJ (Hsp40) homolog, subfamily A, member 4	-2.905	1.09e-07	Nucleus	other
HS.10862	AK4	adenylate kinase 4	-2.897	1.27e-09	Cytoplasm	kinase
SOD2	SOD2	superoxide dismutase 2, mitochondrial	-2.886	5.25e-15	Cytoplasm	enzyme
CFLAR	CFLAR	CASP8 and FADD-like apoptosis regulator	-2.883	8.05e-11	Cytoplasm	other
TRIM24	TRIM24	tripartite motif containing 24	-2.881	1.73e-15	Nucleus	transcription regulator
PPP2R5A	PPP2R5A	protein phosphatase 2, regulatory subunit B', alpha	-2.864	1.21e-18	Cytoplasm	phosphatase
SCARB1	SCARB1	scavenger receptor class B, member 1	-2.862	2e-11	Plasma Membrane	transporter
KLHDC8B	KLHDC8B	kelch domain containing 8B	-2.854	2.78e-16	Cytoplasm	other
ARHGEF6	ARHGEF6	Rac/Cdc42 guanine nucleotide exchange factor (GEF) 6	-2.852	1.56e-14	Cytoplasm	other
ANXA3	ANXA3	annexin A3	-2.849	7.18e-17	Cytoplasm	enzyme
FGL2	FGL2	fibrinogen-like 2	-2.813	7.56e-13	Extracellular Space	peptidase
HS.19339	PPM1L	protein phosphatase, Mg2+/Mn2+ dependent, 1L	-2.812	2.07e-13	Cytoplasm	phosphatase
ATF3	ATF3	activating transcription factor 3	-2.805	1.53e-08	Nucleus	transcription regulator
GPR116	ADGRF5	adhesion G protein-coupled receptor F5	-2.802	4.18e-09	Plasma Membrane	G-protein coupled receptor
RTN3	RTN3	reticulon 3	-2.8	1.13e-18	Cytoplasm	other
SPRY2	SPRY2	sprouty RTK signaling antagonist 2	-2.799	1.06e-15	Plasma Membrane	other
CYB5A	CYB5A	cytochrome b5 type A (microsomal)	-2.795	8.95e-08	Cytoplasm	enzyme
STK40	STK40	serine/threonine kinase 40	-2.779	1.49e-18	Cytoplasm	kinase
KAT2B	KAT2B	K(lysine) acetyltransferase 2B	-2.774	3.82e-14	Nucleus	transcription regulator
HK2	HK2	hexokinase 2	-2.77	6.98e-16	Cytoplasm	kinase
BCL2L13	BCL2L13	BCL2-like 13 (apoptosis facilitator)	-2.765	8.58e-17	Cytoplasm	other
ETFB	ETFB	electron-transfer-flavoprotein, beta polypeptide	-2.762	7.77e-19	Cytoplasm	transporter
ATP6V0E2	ATP6V0E2	ATPase, H+ transporting V0 subunit e2	-2.76	7.26e-11	Cytoplasm	enzyme
FKBP5	FKBP5	FK506 binding protein 5	-2.757	8.73e-08	Nucleus	enzyme
ECHS1	ECHS1	enoyl CoA hydratase, short chain, 1, mitochondrial	-2.756	1.46e-20	Cytoplasm	enzyme
OSBPL1A	OSBPL1A	oxysterol binding protein-like 1A	-2.755	2.01e-18	Cytoplasm	other
JUNB	JUNB	jun B proto-oncogene	-2.746	3.56e-07	Nucleus	transcription regulator
NUDT7	NUDT7	nudix (nucleoside diphosphate linked moiety X)-type motif 7	-2.745	1.02e-14	Cytoplasm	enzyme
ME1	ME1	malic enzyme 1, NADP(+)-dependent, cytosolic	-2.744	1.74e-16	Cytoplasm	enzyme
ICAM2	ICAM2	intercellular adhesion molecule 2	-2.734	2.08e-07	Plasma Membrane	other
LOH3CR2A	LINC00312	long intergenic non-protein coding RNA 312	-2.734	6.13e-11	Other	other
ENPP2	ENPP2	ectonucleotide pyrophosphatase/phosphodiesterase 2	-2.733	2.04e-06	Plasma Membrane	enzyme
NOSTRIN	NOSTRIN	nitric oxide synthase trafficking	-2.733	1.43e-08	Cytoplasm	transcription regulator
NDUFB9	NDUFB9	NADH dehydrogenase (ubiquinone) 1 beta subcomplex, 9, 22kDa	-2.71	6.42e-10	Cytoplasm	enzyme
TNFSF10	TNFSF10	tumor necrosis factor (ligand) superfamily, member 10	-2.705	2.42e-08	Extracellular Space	cytokine
MEF2C	MEF2C	myocyte enhancer factor 2C	-2.701	3.93e-07	Nucleus	transcription regulator
ETS2	ETS2	v-ets avian erythroblastosis virus E26 oncogene homolog 2	-2.693	5.78e-10	Nucleus	transcription regulator
PNPLA7	PNPLA7	patatin-like phospholipase domain containing 7	-2.689	2.16e-07	Cytoplasm	other
PEX11A	PEX11A	peroxisomal biogenesis factor 11 alpha	-2.687	2.56e-16	Cytoplasm	other
MGST2	MGST2	microsomal glutathione S-transferase 2	-2.684	2.89e-14	Cytoplasm	enzyme
HS.379253	NFIA	nuclear factor I/A	-2.677	2.47e-17	Nucleus	transcription regulator
PLA2G16	PLA2G16	phospholipase A2, group XVI	-2.676	6.27e-18	Nucleus	enzyme
DNAJB1	DNAJB1	DnaJ (Hsp40) homolog, subfamily B, member 1	-2.666	2.38e-08	Nucleus	other
CAV1	CAV1	caveolin 1, caveolae protein, 22kDa	-2.661	6.33e-07	Plasma Membrane	transmembrane receptor
HADHB	HADHB	hydroxyacyl-CoA dehydrogenase/3-ketoacyl-CoA thiolase/enoyl-CoA hydratase (trifunctional protein), beta subunit	-2.658	2.45e-10	Cytoplasm	enzyme
GBE1	GBE1	glucan (1,4-alpha-), branching enzyme 1	-2.649	1.69e-11	Cytoplasm	enzyme
KANK1	KANK1	KN motif and ankyrin repeat domains 1	-2.639	2.81e-21	Nucleus	transcription regulator
CDKN2C	CDKN2C	cyclin-dependent kinase inhibitor 2C (p18, inhibits CDK4)	-2.632	3.9e-14	Nucleus	transcription regulator
DHCR24	DHCR24	24-dehydrocholesterol reductase	-2.631	9.51e-14	Cytoplasm	enzyme
STAT5A	STAT5A	signal transducer and activator of transcription 5A	-2.614	5.87e-09	Nucleus	transcription regulator
BAG3	BAG3	BCL2-associated athanogene 3	-2.612	4.05e-08	Cytoplasm	other
KIAA1737	CIPC	CLOCK-interacting pacemaker	-2.603	2.07e-09	Nucleus	other
ANKRD9	ANKRD9	ankyrin repeat domain 9	-2.599	5.16e-07	Other	other
TNIP1	TNIP1	TNFAIP3 interacting protein 1	-2.593	1.95e-15	Nucleus	other
FOXN2	FOXN2	forkhead box N2	-2.589	2.93e-13	Nucleus	other
CALM1	CALM1 (includes others)	calmodulin 1 (phosphorylase kinase, delta)	-2.577	6.89e-12	Cytoplasm	other
SH3BGRL2	SH3BGRL2	SH3 domain binding glutamate-rich protein like 2	-2.573	7.81e-10	Nucleus	other
STRADB	STRADB	STE20-related kinase adaptor beta	-2.567	1.09e-11	Cytoplasm	kinase
TIPARP	TIPARP	TCDD-inducible poly(ADP-ribose) polymerase	-2.567	1.37e-06	Nucleus	enzyme
DUSP22	DUSP22	dual specificity phosphatase 22	-2.564	7.98e-11	Cytoplasm	phosphatase
GPC3	GPC3	glypican 3	-2.556	2.73e-08	Plasma Membrane	other
ACO2	ACO2	aconitase 2, mitochondrial	-2.549	2.59e-09	Cytoplasm	enzyme
VIPR1	VIPR1	vasoactive intestinal peptide receptor 1	-2.549	8.59e-08	Plasma Membrane	G-protein coupled receptor
EBF3	EBF3	early B-cell factor 3	-2.547	5.34e-09	Nucleus	other
KIAA1671	KIAA1671	KIAA1671	-2.543	3.49e-09	Other	other
AK3	AK3	adenylate kinase 3	-2.54	1.85e-12	Cytoplasm	kinase
UGP2	UGP2	UDP-glucose pyrophosphorylase 2	-2.536	2.06e-13	Cytoplasm	enzyme
CXCL12	CXCL12	chemokine (C-X-C motif) ligand 12	-2.532	7.86e-08	Extracellular Space	cytokine
CITED2	CITED2	Cbp/p300-interacting transactivator, with Glu/Asp-rich carboxy-terminal domain, 2	-2.526	9.29e-13	Nucleus	transcription regulator
BCL6	BCL6	B-cell CLL/lymphoma 6	-2.525	2.47e-14	Nucleus	transcription regulator
NDUFA7	NDUFA7	NADH dehydrogenase (ubiquinone) 1 alpha subcomplex, 7, 14.5kDa	-2.525	2.49e-09	Cytoplasm	enzyme
ATOH8	ATOH8	atonal bHLH transcription factor 8	-2.515	7.47e-13	Nucleus	transcription regulator
FAM162B	FAM162B	family with sequence similarity 162, member B	-2.515	4.89e-13	Other	other
ETFDH	ETFDH	electron-transferring-flavoprotein dehydrogenase	-2.505	1.3e-12	Cytoplasm	enzyme
MOCS1	MOCS1	molybdenum cofactor synthesis 1	-2.505	8.84e-18	Cytoplasm	other
TOMM22	TOMM22	translocase of outer mitochondrial membrane 22 homolog (yeast)	-2.503	2.2e-14	Cytoplasm	transporter
FLOT2	FLOT2	flotillin 2	-2.497	6.4e-07	Plasma Membrane	other
CSDA	YBX3	Y box binding protein 3	-2.476	3.43e-07	Nucleus	transcription regulator
ABCA6	ABCA6	ATP-binding cassette, sub-family A (ABC1), member 6	-2.473	1.19e-15	Plasma Membrane	transporter
CEBPB	CEBPB	CCAAT/enhancer binding protein (C/EBP), beta	-2.469	4.81e-11	Nucleus	transcription regulator
PECR	PECR	peroxisomal trans-2-enoyl-CoA reductase	-2.468	2.36e-13	Cytoplasm	enzyme
RHOB	RHOB	ras homolog family member B	-2.463	1.13e-07	Cytoplasm	enzyme
TMED5	TMED5	transmembrane emp24 protein transport domain containing 5	-2.455	1.19e-15	Cytoplasm	other
HEBP2	HEBP2	heme binding protein 2	-2.448	9.21e-12	Cytoplasm	other
CAV2	CAV2	caveolin 2	-2.438	1.96e-08	Plasma Membrane	other
TMEM111	EMC3	ER membrane protein complex subunit 3	-2.437	8.11e-17	Nucleus	other
CS	CS	citrate synthase	-2.436	2.7e-16	Cytoplasm	enzyme
PHYH	PHYH	phytanoyl-CoA 2-hydroxylase	-2.431	1.79e-10	Cytoplasm	enzyme
PIR	PIR	pirin (iron-binding nuclear protein)	-2.414	2.23e-16	Nucleus	transcription regulator
PPP1R16A	PPP1R16A	protein phosphatase 1, regulatory subunit 16A	-2.412	1.16e-09	Plasma Membrane	other
EPAS1	EPAS1	endothelial PAS domain protein 1	-2.4	1.41e-07	Nucleus	transcription regulator
GRRP1	FAM110D	family with sequence similarity 110, member D	-2.4	1.12e-10	Other	other
DUSP3	DUSP3	dual specificity phosphatase 3	-2.39	1.25e-08	Cytoplasm	phosphatase
DLD	DLD	dihydrolipoamide dehydrogenase	-2.388	9.24e-13	Cytoplasm	enzyme	hexachlorophene
CDH5	CDH5	cadherin 5, type 2 (vascular endothelium)	-2.385	5.94e-07	Plasma Membrane	other
MYO5C	MYO5C	myosin VC	-2.385	1.57e-09	Cytoplasm	other
ATPAF1	ATPAF1	ATP synthase mitochondrial F1 complex assembly factor 1	-2.384	3.86e-12	Cytoplasm	other
FAM13A	FAM13A	family with sequence similarity 13, member A	-2.383	2.85e-12	Cytoplasm	other
AVPI1	AVPI1	arginine vasopressin-induced 1	-2.381	2.84e-08	Other	other
LYRM5	LYRM5	LYR motif containing 5	-2.381	4.33e-13	Cytoplasm	other
ACADS	ACADS	acyl-CoA dehydrogenase, C-2 to C-3 short chain	-2.38	8.35e-16	Cytoplasm	enzyme
ANGPT1	ANGPT1	angiopoietin 1	-2.38	5.47e-14	Extracellular Space	growth factor	trebananib
PET112L	GATB	glutamyl-tRNA(Gln) amidotransferase, subunit B	-2.378	2.22e-13	Cytoplasm	translation regulator
RHOU	RHOU	ras homolog family member U	-2.377	9.68e-12	Cytoplasm	enzyme
MT1G	MT1G	metallothionein 1G	-2.363	3.88e-07	Nucleus	other
LMCD1	LMCD1	LIM and cysteine-rich domains 1	-2.36	2.82e-06	Cytoplasm	transcription regulator
KLF9	KLF9	Kruppel-like factor 9	-2.352	1.69e-06	Nucleus	transcription regulator
CCDC3	CCDC3	coiled-coil domain containing 3	-2.342	3.13e-07	Cytoplasm	other
APBB1IP	APBB1IP	amyloid beta (A4) precursor protein-binding, family B, member 1 interacting protein	-2.333	9.37e-08	Cytoplasm	other
HSD17B8	HSD17B8	hydroxysteroid (17-beta) dehydrogenase 8	-2.333	5.5e-16	Cytoplasm	enzyme
JUN	JUN	jun proto-oncogene	-2.333	1.46e-06	Nucleus	transcription regulator
PINK1	PINK1	PTEN induced putative kinase 1	-2.331	1.85e-07	Cytoplasm	kinase
OPTN	OPTN	optineurin	-2.33	5.25e-12	Cytoplasm	other
TMBIM1	TMBIM1	transmembrane BAX inhibitor motif containing 1	-2.326	9.58e-15	Cytoplasm	other
PRDX3	PRDX3	peroxiredoxin 3	-2.319	1.66e-08	Cytoplasm	enzyme
NFU1	NFU1	NFU1 iron-sulfur cluster scaffold	-2.318	3.02e-13	Cytoplasm	other
SLC24A3	SLC24A3	solute carrier family 24 (sodium/potassium/calcium exchanger), member 3	-2.318	2.82e-09	Plasma Membrane	transporter
GBP4	GBP4	guanylate binding protein 4	-2.315	3.17e-11	Cytoplasm	enzyme
TSPAN8	TSPAN8	tetraspanin 8	-2.314	3.87e-10	Plasma Membrane	other
CCNDBP1	CCNDBP1	cyclin D-type binding-protein 1	-2.311	4.12e-17	Nucleus	other
LDHB	LDHB	lactate dehydrogenase B	-2.295	8.48e-17	Cytoplasm	enzyme
CD97	ADGRE5	adhesion G protein-coupled receptor E5	-2.294	3.45e-08	Plasma Membrane	G-protein coupled receptor
RGS5	RGS5	regulator of G-protein signaling 5	-2.293	1.18e-11	Plasma Membrane	other
TSC22D3	TSC22D3	TSC22 domain family, member 3	-2.291	9.19e-08	Nucleus	transcription regulator
EGFLAM	EGFLAM	EGF-like, fibronectin type III and laminin G domains	-2.285	1.25e-10	Extracellular Space	other
SLC25A25	SLC25A25	solute carrier family 25 (mitochondrial carrier; phosphate carrier), member 25	-2.285	2.48e-09	Cytoplasm	transporter
LIMS2	LIMS2	LIM and senescent cell antigen-like domains 2	-2.282	5.27e-07	Cytoplasm	other
MOSC2	2015-03-02	mitochondrial amidoxime reducing component 2	-2.281	3.57e-22	Cytoplasm	enzyme
FOXO4	FOXO4	forkhead box O4	-2.279	1.76e-11	Nucleus	transcription regulator
IRS2	IRS2	insulin receptor substrate 2	-2.276	4.21e-08	Cytoplasm	enzyme
HBEGF	HBEGF	heparin-binding EGF-like growth factor	-2.273	1.39e-07	Extracellular Space	growth factor
NFIB	NFIB	nuclear factor I/B	-2.27	1.25e-09	Nucleus	transcription regulator
ZNF219	ZNF219	zinc finger protein 219	-2.267	3.17e-15	Nucleus	transcription regulator
BLCAP	BLCAP	bladder cancer associated protein	-2.262	9.03e-12	Other	other
EPHX1	EPHX1	epoxide hydrolase 1, microsomal (xenobiotic)	-2.246	1.54e-12	Cytoplasm	peptidase
ANKRD46	ANKRD46	ankyrin repeat domain 46	-2.245	5e-11	Nucleus	transcription regulator
H2AFJ	H2AFJ	H2A histone family, member J	-2.238	3.19e-09	Cytoplasm	other
HS.276860	RNF125	ring finger protein 125, E3 ubiquitin protein ligase	-2.238	1.01e-08	Other	other
MCCC1	MCCC1	methylcrotonoyl-CoA carboxylase 1 (alpha)	-2.233	1.62e-21	Cytoplasm	enzyme
TECR	TECR	trans-2,3-enoyl-CoA reductase	-2.229	1.61e-13	Plasma Membrane	enzyme
ALDH6A1	ALDH6A1	aldehyde dehydrogenase 6 family, member A1	-2.227	1.47e-15	Cytoplasm	enzyme
HSPBL2	HSPB1P1	heat shock 27kDa protein 1 pseudogene 1	-2.216	5.85e-07	Other	other
UQCRFS1	UQCRFS1	ubiquinol-cytochrome c reductase, Rieske iron-sulfur polypeptide 1	-2.212	1.25e-06	Cytoplasm	enzyme
CNBP	CNBP	CCHC-type zinc finger, nucleic acid binding protein	-2.209	2.12e-09	Nucleus	transcription regulator
TNS1	TNS1	tensin 1	-2.208	3.11e-11	Plasma Membrane	other
WARS	WARS	tryptophanyl-tRNA synthetase	-2.208	4.48e-10	Cytoplasm	enzyme
FEZ2	FEZ2	fasciculation and elongation protein zeta 2 (zygin II)	-2.205	1.42e-07	Cytoplasm	other
KIF22	KIF22	kinesin family member 22	-2.198	3.99e-09	Nucleus	other
AGL	AGL	amylo-alpha-1, 6-glucosidase, 4-alpha-glucanotransferase	-2.193	2.24e-08	Cytoplasm	enzyme
MAP3K5	MAP3K5	mitogen-activated protein kinase kinase kinase 5	-2.193	3.64e-08	Cytoplasm	kinase
ANKRD29	ANKRD29	ankyrin repeat domain 29	-2.189	8.31e-09	Other	other
CD34	CD34	CD34 molecule	-2.184	5.53e-08	Plasma Membrane	other
FDFT1	FDFT1	farnesyl-diphosphate farnesyltransferase 1	-2.183	4.75e-16	Cytoplasm	enzyme	lapaquistat, zoledronic acid
PC	PC	pyruvate carboxylase	-2.18	2.22e-14	Cytoplasm	enzyme
NMB	NMB	neuromedin B	-2.178	3.93e-08	Extracellular Space	other
ATP9A	ATP9A	ATPase, class II, type 9A	-2.177	6.1e-09	Cytoplasm	transporter
HOOK2	HOOK2	hook microtubule-tethering protein 2	-2.176	3.31e-10	Cytoplasm	other
CDO1	CDO1	cysteine dioxygenase type 1	-2.174	9.78e-07	Cytoplasm	enzyme
MAMDC2	MAMDC2	MAM domain containing 2	-2.173	1.24e-07	Extracellular Space	other
LPIN1	LPIN1	lipin 1	-2.172	2.43e-09	Nucleus	phosphatase
SHMT1	SHMT1	serine hydroxymethyltransferase 1 (soluble)	-2.172	2.12e-14	Cytoplasm	enzyme	mimosine
SPR	SPR	sepiapterin reductase (7,8-dihydrobiopterin:NADP+ oxidoreductase)	-2.16	4.62e-14	Cytoplasm	enzyme
SPRY1	SPRY1	sprouty RTK signaling antagonist 1	-2.16	2.68e-06	Other	other
PDHA1	PDHA1	pyruvate dehydrogenase (lipoamide) alpha 1	-2.159	1.06e-09	Cytoplasm	enzyme
HACL1	HACL1	2-hydroxyacyl-CoA lyase 1	-2.149	6.61e-17	Cytoplasm	enzyme
SLC29A1	SLC29A1	solute carrier family 29 (equilibrative nucleoside transporter), member 1	-2.148	1.17e-12	Plasma Membrane	transporter
ANKRD20A1	ANKRD20A4 (includes others)	ankyrin repeat domain 20 family, member A4	-2.146	8.4e-07	Plasma Membrane	other
EPHX2	EPHX2	epoxide hydrolase 2, cytoplasmic	-2.144	1.14e-14	Cytoplasm	enzyme
ZNF91	ZNF91	zinc finger protein 91	-2.144	1.55e-06	Nucleus	transcription regulator
ALDH4A1	ALDH4A1	aldehyde dehydrogenase 4 family, member A1	-2.143	3.83e-11	Cytoplasm	enzyme
COX17	COX17	COX17 cytochrome c oxidase copper chaperone	-2.143	7.77e-08	Cytoplasm	enzyme
EIF4E3	EIF4E3	eukaryotic translation initiation factor 4E family member 3	-2.139	9.42e-14	Cytoplasm	translation regulator
NMT2	NMT2	N-myristoyltransferase 2	-2.139	7.98e-11	Cytoplasm	enzyme
BLVRB	BLVRB	biliverdin reductase B	-2.138	2.32e-13	Cytoplasm	enzyme
PEX19	PEX19	peroxisomal biogenesis factor 19	-2.127	7.4e-10	Cytoplasm	other
PDZD2	PDZD2	PDZ domain containing 2	-2.119	3.06e-08	Plasma Membrane	other
SLC31A2	SLC31A2	solute carrier family 31 (copper transporter), member 2	-2.119	6.89e-11	Plasma Membrane	transporter
LACTB2	LACTB2	lactamase, beta 2	-2.118	4.1e-09	Cytoplasm	other
NDUFS7	NDUFS7	NADH dehydrogenase (ubiquinone) Fe-S protein 7, 20kDa (NADH-coenzyme Q reductase)	-2.118	5.31e-07	Cytoplasm	enzyme
MAPRE3	MAPRE3	microtubule-associated protein, RP/EB family, member 3	-2.116	5.03e-09	Cytoplasm	enzyme
ACAA2	ACAA2	acetyl-CoA acyltransferase 2	-2.112	4.09e-10	Cytoplasm	enzyme
IMMP2L	IMMP2L	inner mitochondrial membrane peptidase subunit 2	-2.109	4.29e-17	Cytoplasm	peptidase
SDHB	SDHB	succinate dehydrogenase complex, subunit B, iron sulfur (Ip)	-2.105	1.23e-07	Cytoplasm	enzyme
TEK	TEK	TEK tyrosine kinase, endothelial	-2.102	1.37e-07	Plasma Membrane	kinase	cabozantinib, regorafenib, ponatinib, MGCD-265, cabozantinib/erlotinib, altiratinib, CEP-11981, pexmetinib, vandetanib
PDHX	PDHX	pyruvate dehydrogenase complex, component X	-2.101	1.25e-08	Cytoplasm	enzyme
ADIPOR2	ADIPOR2	adiponectin receptor 2	-2.1	7.51e-13	Plasma Membrane	other
RERE	RERE	arginine-glutamic acid dipeptide (RE) repeats	-2.098	5.59e-16	Nucleus	other
ABCA9	ABCA9	ATP-binding cassette, sub-family A (ABC1), member 9	-2.096	4.65e-19	Cytoplasm	transporter
SCN4B	SCN4B	sodium channel, voltage gated, type IV beta subunit	-2.095	1.87e-12	Plasma Membrane	ion channel	riluzole, zonisamide
TOB1	TOB1	transducer of ERBB2, 1	-2.091	1.44e-06	Nucleus	transcription regulator
ITPK1	ITPK1	inositol-tetrakisphosphate 1-kinase	-2.089	5.49e-10	Cytoplasm	kinase
ACOX2	ACOX2	acyl-CoA oxidase 2, branched chain	-2.088	4.56e-10	Cytoplasm	enzyme
NOL3	NOL3	nucleolar protein 3 (apoptosis repressor with CARD domain)	-2.087	4.35e-09	Nucleus	other
AOX1	AOX1	aldehyde oxidase 1	-2.084	2.09e-10	Cytoplasm	enzyme
UNC84A	SUN1	Sad1 and UNC84 domain containing 1	-2.084	1.22e-15	Nucleus	other
USP24	USP24	ubiquitin specific peptidase 24	-2.084	1.38e-10	Other	peptidase
GLRX	GLRX	glutaredoxin (thioltransferase)	-2.083	2.5e-13	Cytoplasm	enzyme
NFE2L1	NFE2L1	nuclear factor, erythroid 2-like 1	-2.083	3.46e-07	Nucleus	transcription regulator
TLE1	TLE1	transducin-like enhancer of split 1 (E(sp1) homolog, Drosophila)	-2.08	2.22e-08	Nucleus	transcription regulator
EIF1	EIF1	eukaryotic translation initiation factor 1	-2.079	7.5e-12	Cytoplasm	translation regulator
CLYBL	CLYBL	citrate lyase beta like	-2.076	5.02e-12	Cytoplasm	enzyme
GABARAPL1	GABARAPL1	GABA(A) receptor-associated protein like 1	-2.074	7.07e-11	Cytoplasm	other
KLF11	KLF11	Kruppel-like factor 11	-2.073	8.98e-11	Nucleus	transcription regulator
MRPL46	MRPL46	mitochondrial ribosomal protein L46	-2.073	2.56e-11	Cytoplasm	other
SUCLG1	SUCLG1	succinate-CoA ligase, alpha subunit	-2.073	1.05e-15	Cytoplasm	enzyme
ASS1	ASS1	argininosuccinate synthase 1	-2.072	3.14e-08	Cytoplasm	enzyme
LIFR	LIFR	leukemia inhibitory factor receptor alpha	-2.071	1.31e-16	Plasma Membrane	transmembrane receptor
MOAP1	MOAP1	modulator of apoptosis 1	-2.069	8.8e-12	Cytoplasm	other
NDUFA12	NDUFA12	NADH dehydrogenase (ubiquinone) 1 alpha subcomplex, 12	-2.069	2.11e-06	Cytoplasm	enzyme
BCL2	BCL2	B-cell CLL/lymphoma 2	-2.068	9.52e-16	Cytoplasm	transporter	oblimersen, rasagiline, (-)-gossypol, navitoclax, gemcitabine/paclitaxel, bortezomib/paclitaxel, ABT-199, paclitaxel/trastuzumab, paclitaxel/pertuzumab/trastuzumab, lapatinib/paclitaxel, doxorubicin/paclitaxel, epirubicin/paclitaxel, paclitaxel/topotecan, paclitaxel
GPR56	ADGRG1	adhesion G protein-coupled receptor G1	-2.065	1.95e-06	Plasma Membrane	G-protein coupled receptor
AGTR1	AGTR1	angiotensin II receptor, type 1	-2.062	1.87e-06	Plasma Membrane	G-protein coupled receptor	amlodipine/olmesartan medoxomil, olmesartan, amlodipine/hydrochlorothiazide/valsartan, amlodipine/telmisartan, aliskiren/valsartan, azilsartan, azilsartan kamedoxomil, amlodipine/hydrochlorothiazide/olmesartan medoxomil, aspirin/dipyridamole/telmisartan, clopidogrel/telmisartan, azilsartan medoxomil/chlorthalidone, amlodipine/valsartan, hydrochlorothiazide/losartan, hydrochlorothiazide/valsartan,…
BRP44L	MPC1	mitochondrial pyruvate carrier 1	-2.061	1.49e-10	Cytoplasm	other
TMEM62	TMEM62	transmembrane protein 62	-2.059	1.2e-09	Other	enzyme
CD320	CD320	CD320 molecule	-2.058	1.64e-11	Plasma Membrane	other
SAP18	SAP18	Sin3A-associated protein, 18kDa	-2.057	4.54e-14	Nucleus	transcription regulator
LRP5	LRP5	low density lipoprotein receptor-related protein 5	-2.055	9.4e-09	Plasma Membrane	transmembrane receptor
ENPP4	ENPP4	ectonucleotide pyrophosphatase/phosphodiesterase 4 (putative)	-2.051	4.82e-19	Cytoplasm	enzyme
ACOT4	ACOT4	acyl-CoA thioesterase 4	-2.049	7.26e-13	Cytoplasm	enzyme
ANKRD35	ANKRD35	ankyrin repeat domain 35	-2.049	7.95e-10	Other	other
CD46	CD46	CD46 molecule, complement regulatory protein	-2.048	3.75e-14	Plasma Membrane	other
HS.570988	IL6ST	interleukin 6 signal transducer	-2.046	5.51e-08	Plasma Membrane	transmembrane receptor
RPUSD4	RPUSD4	RNA pseudouridylate synthase domain containing 4	-2.046	3.4e-07	Cytoplasm	other
SUCLA2	SUCLA2	succinate-CoA ligase, ADP-forming, beta subunit	-2.046	7.33e-08	Cytoplasm	enzyme
GPX4	GPX4	glutathione peroxidase 4	-2.045	2.06e-12	Cytoplasm	enzyme
TUBB2C	TUBB4B	tubulin, beta 4B class IVb	-2.042	1.07e-10	Cytoplasm	other	epothilone B, colchicine/probenecid, larotaxel, ABT-751, eribulin, simotaxel, davunetide, vintafolide, milataxel, cevipabulin, brentuximab vedotin, gemcitabine/paclitaxel, docetaxel/prednisone, capecitabine/docetaxel, paclitaxel/trastuzumab, cyclophosphamide/prednisone/vincristine, docetaxel/hydrocortisone, cyclophosphamide/docetaxel, gemcitabine/vinorelbine, cyclophosphamide/daunorubicin/imatini…
ZNF593	ZNF593	zinc finger protein 593	-2.042	1.36e-08	Nucleus	transcription regulator
PPA1	PPA1	pyrophosphatase (inorganic) 1	-2.039	1.14e-07	Cytoplasm	enzyme
BMP6	BMP6	bone morphogenetic protein 6	-2.038	6.24e-07	Extracellular Space	growth factor
PLSCR4	PLSCR4	phospholipid scramblase 4	-2.037	3.81e-07	Plasma Membrane	enzyme
COX5B	COX5B	cytochrome c oxidase subunit Vb	-2.034	7.88e-08	Cytoplasm	enzyme
NR3C2	NR3C2	nuclear receptor subfamily 3, group C, member 2	-2.033	2.95e-13	Nucleus	ligand-dependent nuclear receptor	fludrocortisone, drospirenone/ethinyl estradiol, hydrochlorothiazide/spironolactone, fludrocortisone acetate, drospirenone, spironolactone, eplerenone, progesterone
PPL	PPL	periplakin	-2.031	1.52e-11	Cytoplasm	other
STAT5B	STAT5B	signal transducer and activator of transcription 5B	-2.03	1.11e-14	Nucleus	transcription regulator
DCI	ECI1	enoyl-CoA delta isomerase 1	-2.028	7.38e-09	Cytoplasm	enzyme
MTSS1	MTSS1	metastasis suppressor 1	-2.027	6.3e-07	Cytoplasm	other
NUDT14	NUDT14	nudix (nucleoside diphosphate linked moiety X)-type motif 14	-2.024	6.17e-09	Cytoplasm	phosphatase
ATP5J	ATP5J	ATP synthase, H+ transporting, mitochondrial Fo complex, subunit F6	-2.023	9.25e-07	Cytoplasm	transporter
PDE8B	PDE8B	phosphodiesterase 8B	-2.023	6.93e-08	Cytoplasm	enzyme	ketotifen
BCKDHA	BCKDHA	branched chain keto acid dehydrogenase E1, alpha polypeptide	-2.022	1.8e-10	Cytoplasm	enzyme
MYLIP	MYLIP	myosin regulatory light chain interacting protein	-2.017	4.59e-07	Cytoplasm	enzyme
RFTN1	RFTN1	raftlin, lipid raft linker 1	-2.017	1.23e-07	Plasma Membrane	other
XRCC6BP1	XRCC6BP1	XRCC6 binding protein 1	-2.009	3.77e-12	Other	kinase
SNTA1	SNTA1	syntrophin, alpha 1	-2.003	1.55e-06	Plasma Membrane	other
KTN1	KTN1	kinectin 1 (kinesin receptor)	-1.998	5.07e-07	Plasma Membrane	transmembrane receptor
