# Supplementary material for: β-catenin S45F mutation results in apoptotic resistance
Source: Oncogene. 2020 Jul 10;39(34):5589–600. doi: 10.1038/s41388-020-1382-5 (PMC7441052; doi:10.1038/s41388-020-1382-5)
Supplement: Supplementary file 3 — Table S2 Dysregulated genes in S45F-mutated desmoid tumors compared to T41A-mutated desmoid tumors. [file 41388_2020_1382_MOESM3_ESM.xlsx]

## Sheet: Sheet1
Upregulated genes in T41A
ID	FC(41A/45F)	P_41Avs45F	Symbol	Entrez Gene Name	Location	Type(s)	Drug(s)
HBA2	2.90397	0.00224643	hemoglobin, alpha 1	Extracellular Space	transporter	iron dextran, mefloquine
HBB	2.19945	0.00687607	hemoglobin, beta	Cytoplasm	transporter	iron dextran
CACNA2D3	1.90809	0.0181005	calcium channel, voltage-dependent, alpha 2/delta subunit 3	Plasma Membrane	ion channel	pregabalin
SVEP1	1.90599	0.00105531	sushi, von Willebrand factor type A, EGF and pentraxin domain containing 1	Cytoplasm	other
HBA1	1.83628	0.00913304	hemoglobin, alpha 1	Extracellular Space	transporter	iron dextran, mefloquine
F2RL2	1.82007	0.000942012	F2RL2	coagulation factor II (thrombin) receptor-like 2	Plasma Membrane	G-protein coupled receptor
BCL11A	1.72645	0.00229439	BCL11A	B-cell CLL/lymphoma 11A (zinc finger protein)	Nucleus	transcription regulator
SETBP1	1.70781	0.000282828	SETBP1	SET binding protein 1	Nucleus	other
HS.193767	1.64944	0.0120136	HS.193767
CRABP1	1.62092	0.0435977	CRABP1	cellular retinoic acid binding protein 1	Cytoplasm	transporter
FAM107B	1.61028	0.0177256	FAM107B	family with sequence similarity 107, member B	Other	other
OLFML1	1.59837	0.000898948	OLFML1	olfactomedin-like 1	Extracellular Space	other
TM4SF1	1.57072	0.0301973	TM4SF1	transmembrane 4 L six family member 1	Plasma Membrane	other
RUNX3	1.53486	0.000921963	RUNX3	runt-related transcription factor 3	Nucleus	transcription regulator
GOLGA8B	1.51157	0.0120415	GOLGA8A/GOLGA8B	golgin A8 family, member A	Cytoplasm	other
SNCAIP	1.50941	0.00104109	SNCAIP	synuclein, alpha interacting protein	Cytoplasm	transcription regulator
HS.143018	1.50849	0.0338058	HS.143018
MOXD1	1.47882	0.011593	MOXD1	monooxygenase, DBH-like 1	Cytoplasm	enzyme
HS.407903	1.47585	0.000493789	HS.407903
NR2F1	1.47403	0.0491685	NR2F1	nuclear receptor subfamily 2, group F, member 1	Nucleus	ligand-dependent nuclear receptor
PLA2G4B	1.47285	0.017039	PLA2G4B	phospholipase A2, group IVB (cytosolic)	Cytoplasm	enzyme
PRAGMIN	1.46483	0.0267689	SGK223	homolog of rat pragma of Rnd2	Cytoplasm	enzyme
5-Sep	1.45107	0.00285419	5-Sep
TSHZ2	1.4469	0.00345554	TSHZ2	teashirt zinc finger homeobox 2	Other	other
SYTL2	1.43869	0.015408	SYTL2	synaptotagmin-like 2	Cytoplasm	other
LOC338758	1.43153	0.0394613	LOC338758
XYLT1	1.43094	0.0266079	XYLT1	xylosyltransferase I	Cytoplasm	enzyme
ELN	1.42438	0.0427359	ELN	elastin	Extracellular Space	other
TAF15	1.42021	0.0216214	TAF15	TAF15 RNA polymerase II, TATA box binding protein (TBP)-associated factor, 68kDa	Nucleus	other
PLEKHA4	1.41887	0.0138589	PLEKHA4	pleckstrin homology domain containing, family A (phosphoinositide binding specific) member 4	Cytoplasm	other
IGFBP3	1.40261	0.0285768	IGFBP3	insulin-like growth factor binding protein 3	Extracellular Space	other
MIAT	1.40225	0.0421727	MIAT	myocardial infarction associated transcript (non-protein coding)	Other	other
HEYL	1.39945	0.0259401	HEYL	hes-related family bHLH transcription factor with YRPW motif-like	Nucleus	transcription regulator
HIPK2	1.39364	0.00982967	HIPK2	homeodomain interacting protein kinase 2	Nucleus	kinase
PARP12	1.39265	0.0473747	PARP12	poly (ADP-ribose) polymerase family, member 12	Nucleus	other
SVIL	1.39117	0.00157592	SVIL	supervillin	Plasma Membrane	other
PARM1	1.38841	0.0418096	PARM1	prostate androgen-regulated mucin-like protein 1	Extracellular Space	other
SIPA1	1.38758	0.0396931	SIPA1	signal-induced proliferation-associated 1	Cytoplasm	other
BMP4	1.38613	0.028753	BMP4	bone morphogenetic protein 4	Extracellular Space	growth factor
CYP4V2	1.38449	0.00927067	CYP4V2	cytochrome P450, family 4, subfamily V, polypeptide 2	Cytoplasm	enzyme
ACCS	1.38143	0.0411591	ACCS	1-aminocyclopropane-1-carboxylate synthase homolog (Arabidopsis)(non-functional)	Other	enzyme
CPT1C	1.37823	0.00171336	CPT1C	carnitine palmitoyltransferase 1C	Cytoplasm	enzyme
FAM39DP	1.37748	0.0290868	WASH3P	WAS protein family homolog 3 pseudogene	Plasma Membrane	other
LOC286208	1.37736	0.0236169	LOC286208
AMT	1.37495	0.0153567	AMT	aminomethyltransferase	Cytoplasm	enzyme
PILRB	1.36627	0.0461948	PILRB	paired immunoglobin-like type 2 receptor beta	Plasma Membrane	other
PPFIBP2	1.36522	0.0114728	PPFIBP2	PTPRF interacting protein, binding protein 2 (liprin beta 2)	Nucleus	phosphatase
DENND4B	1.35841	0.04838	ALCAM	activated leukocyte cell adhesion molecule	Plasma Membrane	other
ALCAM	1.35784	0.0134177	DENND4B	DENN/MADD domain containing 4B	Extracellular Space	other
GSDMD	1.35732	0.0119247	GSDMD	gasdermin D	Extracellular Space	other
IL11RA	1.35602	0.00215613	IL11RA	interleukin 11 receptor, alpha	Plasma Membrane	transmembrane receptor	oprelvekin
SLC15A3	1.34933	0.0260427	SLC15A3	solute carrier family 15 (oligopeptide transporter), member 3	Cytoplasm	transporter
GNG7	1.34781	0.0156749	GNG7	guanine nucleotide binding protein (G protein), gamma 7	Plasma Membrane	enzyme
GOLGA8A	1.34674	0.0483719	GOLGA8A/GOLGA8B	golgin A8 family, member A	Cytoplasm	other
CCND1	1.34606	0.0363011	CCND1	cyclin D1	Nucleus	transcription regulator	arsenic trioxide/tretinoin, arsenic trioxide/daunorubicin/tretinoin, arsenic trioxide/gemtuzumab ozogamicin/tretinoin, arsenic trioxide/idarubicin/tretinoin, arsenic trioxide
CBX6	1.3444	0.00406521	CBX6	chromobox homolog 6	Nucleus	other
CGNL1	1.34384	0.0122235	CGNL1	cingulin-like 1	Plasma Membrane	other
MAST3	1.34009	0.0212942	MAST3	microtubule associated serine/threonine kinase 3	Other	kinase
RNF150	1.34006	0.0368756	RNF150	ring finger protein 150	Other	peptidase
NGF	1.33739	0.0453739	NGF	nerve growth factor (beta polypeptide)	Extracellular Space	growth factor
NELF	1.32957	0.0187169	NSMF	NMDA receptor synaptonuclear signaling and neuronal migration factor	Extracellular Space	other
MGC52000	1.32771	0.0411758	MGC52000
SLC12A9	1.32752	0.0455722	SLC12A9	solute carrier family 12, member 9	Plasma Membrane	transporter
LTBP4	1.3275	0.00952523	LTBP4	latent transforming growth factor beta binding protein 4	Extracellular Space	growth factor
SFMBT2	1.32719	0.0451158	SFMBT2	Scm-like with four mbt domains 2	Nucleus	other
LOC400304	1.32151	0.0225826	LOC400304
EML4	1.32091	0.00322079	EML4	echinoderm microtubule associated protein like 4	Cytoplasm	other
LOC648470	1.31983	0.0127296	LOC648470
ATP6V0E2	1.31892	0.0345493	ATP6V0E2	ATPase, H+ transporting V0 subunit e2	Cytoplasm	enzyme
ENO3	1.31864	0.0199522	ENO3	enolase 3 (beta, muscle)	Cytoplasm	enzyme
PSME2	1.318	0.00382654	PSME2	proteasome (prosome, macropain) activator subunit 2 (PA28 beta)	Cytoplasm	peptidase
CHD8	1.3148	0.0227281	CHD8	chromodomain helicase DNA binding protein 8	Nucleus	enzyme
SEMA3A	1.31419	0.0118786	SEMA3A	sema domain, immunoglobulin domain (Ig), short basic domain, secreted, (semaphorin) 3A	Extracellular Space	other
STAMBPL1	1.31346	0.0177778	STAMBPL1	STAM binding protein-like 1	Other	other
SLC24A3	1.31324	0.0291463	SLC24A3	solute carrier family 24 (sodium/potassium/calcium exchanger), member 3	Plasma Membrane	transporter
3-Sep	1.31286	0.0187097	3-Sep
LEPREL1	1.31248	0.0253032	P3H2	prolyl 3-hydroxylase 2	Cytoplasm	enzyme
DGKA	1.31134	0.0243988	DGKA	diacylglycerol kinase, alpha 80kDa	Cytoplasm	kinase
CASQ2	1.30677	0.0164408	CASQ2	calsequestrin 2 (cardiac muscle)	Cytoplasm	other
STAT1	1.30643	0.0252621	STAT1	pro apoptosis
RBM14	1.30576	0.00480448	RBM14	RNA binding motif protein 14	Nucleus	transcription regulator
HS.572444	1.3039	0.0306744	HS.572444
C7ORF59	1.30364	0.00988368	C7ORF59
EML3	1.30242	0.0274659	EML3	echinoderm microtubule associated protein like 3	Other	other
GREM2	1.30168	0.0376668	GREM2	gremlin 2, DAN family BMP antagonist	Extracellular Space	other
Downregulated genes in T41A					FC normalized
WISP2	-2.58664	0.0018535	WISP2	WNT1 inducible signaling pathway protein 2	Extracellular Space	growth factor
POSTN	-1.99801	0.0110336	POSTN	periostin, osteoblast specific factor	Extracellular Space	other
MAFB	-1.82588	0.0209781	MAFB	v-maf avian musculoaponeurotic fibrosarcoma oncogene homolog B	Nucleus	other
COL12A1	-1.80396	0.0321032	COL12A1	collagen, type XII, alpha 1	Extracellular Space	other	collagenase clostridium histolyticum
NT5DC2	-1.79498	0.00339338	NT5DC2	5'-nucleotidase domain containing 2	Cytoplasm	other
GJB2	-1.7907	0.0280494	GJB2	gap junction protein, beta 2, 26kDa	Plasma Membrane	transporter
GREM1	-1.78874	0.0188494	GREM1	gremlin 1, DAN family BMP antagonist	Extracellular Space	other
FAP	-1.73368	0.0213215	FAP	fibroblast activation protein, alpha	Cytoplasm	peptidase
PAMR1	-1.70212	0.0421986	PAMR1	peptidase domain containing associated with muscle regeneration 1	Extracellular Space	peptidase
GJA1	-1.67721	0.0365391	GJA1	gap junction protein, alpha 1, 43kDa	Plasma Membrane	transporter
ISLR	-1.66876	0.0369498	ISLR	immunoglobulin superfamily containing leucine-rich repeat	Extracellular Space	other
CRABP2	-1.65395	0.0114928	CRABP2	cellular retinoic acid binding protein 2	Cytoplasm	transporter
PPAPDC1A	-1.63514	0.00788858	PPAPDC1A	phosphatidic acid phosphatase type 2 domain containing 1A	Plasma Membrane	phosphatase
COLEC12	-1.62158	0.0353625	COLEC12	collectin sub-family member 12	Plasma Membrane	transmembrane receptor
LOX	-1.61254	0.0430004	LOX	lysyl oxidase	Extracellular Space	enzyme
DSG2	-1.58069	0.019504	DSG2	desmoglein 2	Plasma Membrane	other
BCAT1	-1.57655	0.00985005	BCAT1	branched chain amino-acid transaminase 1, cytosolic	Cytoplasm	enzyme
PLOD2	-1.57456	0.014636	PLOD2	procollagen-lysine, 2-oxoglutarate 5-dioxygenase 2	Cytoplasm	enzyme
SMYD3	-1.5707	0.037528	SMYD3	SET and MYND domain containing 3	Nucleus	enzyme
ITGAV	-1.56572	0.022525	ITGAV	integrin, alpha V	Plasma Membrane	ion channel	abciximab, CNTO 95, cilengitide
SCXA	-1.56012	0.0303719	SCX	scleraxis bHLH transcription factor	Nucleus	other
PXDN	-1.55017	0.03479	PXDN	peroxidasin	Extracellular Space	enzyme
LOC646567	-1.54214	0.0172274	LOC646567
FSTL1	-1.53559	0.0210269	FSTL1	follistatin-like 1	Extracellular Space	other
GLT8D2	-1.52776	0.0214077	GLT8D2	glycosyltransferase 8 domain containing 2	Other	enzyme
CAMK2N1	-1.5197	0.00648587	CAMK2N1	calcium/calmodulin-dependent protein kinase II inhibitor 1	Plasma Membrane	kinase
TMED2	-1.50584	0.0173729	TMED2	transmembrane emp24 domain trafficking protein 2	Cytoplasm	transporter
LGMN	-1.50525	0.00713554	LGMN	legumain	Cytoplasm	peptidase
KDELR3	-1.50133	0.0215207	KDELR3	KDEL (Lys-Asp-Glu-Leu) endoplasmic reticulum protein retention receptor 3	Cytoplasm	transporter
LRRC17	-1.50045	0.0398616	LRRC17	leucine rich repeat containing 17	Extracellular Space	other
MFAP5	-1.49477	0.0403946	MFAP5	microfibrillar associated protein 5	Extracellular Space	other
SCD	-1.49407	0.00469004	SCD	stearoyl-CoA desaturase (delta-9-desaturase)	Cytoplasm	enzyme
CD248	-1.49246	0.00521196	CD248	CD248 molecule, endosialin	Plasma Membrane	other
KDELR2	-1.48983	0.0299281	KDELR2	KDEL (Lys-Asp-Glu-Leu) endoplasmic reticulum protein retention receptor 2	Cytoplasm	other
VSNL1	-1.48423	0.003831	VSNL1	visinin-like 1	Cytoplasm	other
CALU	-1.48184	0.0293148	CALU	calumenin	Cytoplasm	other
SPOCD1	-1.48151	0.0484441	SPOCD1	SPOC domain containing 1	Other	other
LOC644934	-1.4759	0.0289065	LOC644934
ENTPD3	-1.46681	0.0153336	ENTPD3	ectonucleoside triphosphate diphosphohydrolase 3	Plasma Membrane	enzyme
UCHL1	-1.46257	0.0182737	UCHL1	ubiquitin carboxyl-terminal esterase L1 (ubiquitin thiolesterase)	Cytoplasm	peptidase
TNFSF4	-1.46006	0.0112724	TNFSF4	tumor necrosis factor (ligand) superfamily, member 4	Extracellular Space	cytokine
FABP5	-1.45804	0.00938227	FABP5	fatty acid binding protein 5 (psoriasis-associated)	Cytoplasm	transporter
NDUFB5	-1.45263	0.00749718	NDUFB5	NADH dehydrogenase (ubiquinone) 1 beta subcomplex, 5, 16kDa	Cytoplasm	enzyme
PCSK5	-1.45207	0.0287496	PCSK5	proprotein convertase subtilisin/kexin type 5	Extracellular Space	peptidase
COL6A2	-1.45191	0.0470523	COL6A2	collagen, type VI, alpha 2	Extracellular Space	other	collagenase clostridium histolyticum
LOC642956	-1.45152	0.00779094	LOC642956
P4HA2	-1.44485	0.045773	P4HA2	prolyl 4-hydroxylase, alpha polypeptide II	Cytoplasm	transporter
ARF4	-1.44068	0.0299621	ARF4	ADP-ribosylation factor 4	Cytoplasm	enzyme
BAIAP2L1	-1.44061	0.00967822	BAIAP2L1	BAI1-associated protein 2-like 1	Cytoplasm	other
TMEM166	-1.43948	0.0416626	EVA1A	eva-1 homolog A (C. elegans)	Plasma Membrane	other
RPS26P11	-1.43675	0.0237675	RPS26P11	ribosomal protein S26 pseudogene 11	Other	other
PGM3	-1.4275	0.0134655	PGM3	phosphoglucomutase 3	Cytoplasm	enzyme
TMCO3	-1.42371	0.00439335	TMCO3	transmembrane and coiled-coil domains 3	Other	transporter
SH3PXD2B	-1.42315	0.039584	SH3PXD2B	SH3 and PX domains 2B
BRE	-1.42309	0.0128396	BRE	brain and reproductive organ-expressed (TNFRSF1A modulator)	Cytoplasm	other
RALB	-1.42259	0.00866002	RALB	v-ral simian leukemia viral oncogene homolog B	Cytoplasm	enzyme
AP3S1	-1.4185	0.0101534	SH3PXD2B	SH3 and PX domains 2B	Cytoplasm	other
OAT	-1.41789	0.0148481	AP3S1	adaptor-related protein complex 3, sigma 1 subunit	Cytoplasm	transporter
OSTC	-1.41772	0.0179308	OAT	ornithine aminotransferase	Cytoplasm	enzyme
NDFIP2	-1.41703	0.00181873	OSTC	oligosaccharyltransferase complex subunit (non-catalytic)	Cytoplasm	enzyme
CHSY3	-1.41625	0.0497737	NDFIP2	Nedd4 family interacting protein 2	Cytoplasm	other
LOC647349	-1.40641	0.0152121	CHSY3	chondroitin sulfate synthase 3	Cytoplasm	enzyme
TPM1	-1.40111	0.0338613	TPM1	tropomyosin 1 (alpha)	Cytoplasm	other
RUNX2	-1.39948	0.000113811	RUNX2	runt-related transcription factor 2	Nucleus	transcription regulator
LRP11	-1.39832	0.00578938	LRP11	low density lipoprotein receptor-related protein 11	Other	other
MGST3	-1.39629	0.00996402	MGST3	microsomal glutathione S-transferase 3	Cytoplasm	enzyme
PTPRD	-1.39573	0.0437266	PTPRD	protein tyrosine phosphatase, receptor type, D	Plasma Membrane	phosphatase
C1QB	-1.39401	0.0349015	C1QB	complement component 1, q subcomponent, B chain	Extracellular Space	other
MORF4L2	-1.39342	0.0226523	MORF4L2	mortality factor 4 like 2	Nucleus	other
FABP5L2	-1.3924	0.0274615	FABP5P2	fatty acid binding protein 5 pseudogene 2	Cytoplasm	other
S100A16	-1.38801	0.00680699	S100A16	S100 calcium binding protein A16	Nucleus	other
SERP1	-1.3876	0.000502952	SERP1	stress-associated endoplasmic reticulum protein 1	Cytoplasm	other
LOC400948	-1.38638	0.010553	LOC400948
TXNDC5	-1.38612	0.0114235	TXNDC5	thioredoxin domain containing 5 (endoplasmic reticulum)	Cytoplasm	enzyme
RPS26	-1.38027	0.0359421	RPS26	ribosomal protein S26	Cytoplasm	other
CNTN1	-1.37899	0.0349189	CNTN1	contactin 1	Plasma Membrane	enzyme
SOCS1	-1.3779	0.0467096	SOCS1	suppressor of cytokine signaling 1	Cytoplasm	other
SLC2A10	-1.37648	0.0304947	SLC2A10	solute carrier family 2 (facilitated glucose transporter), member 10	Plasma Membrane	transporter
ITGB1	-1.37645	0.00346728	ITGB1	integrin, beta 1 (fibronectin receptor, beta polypeptide, antigen CD29 includes MDF2, MSK12)	Plasma Membrane	transmembrane receptor
PPP1R14B	-1.37551	0.00189628	PPP1R14B	protein phosphatase 1, regulatory (inhibitor) subunit 14B	Cytoplasm	phosphatase
TAX1BP3	-1.37441	0.0243804	TAX1BP3	Tax1 (human T-cell leukemia virus type I) binding protein 3	Cytoplasm	transcription regulator
NAV1	-1.37408	0.0145102	NAV1	neuron navigator 1	Other	enzyme
CNTN3	-1.37223	0.0304984	CNTN3	contactin 3 (plasmacytoma associated)	Plasma Membrane	other
COPB2	-1.37178	0.00559802	COPB2	coatomer protein complex, subunit beta 2 (beta prime)	Cytoplasm	transporter
PDIA5	-1.37111	0.0164892	PDIA5	protein disulfide isomerase family A, member 5	Cytoplasm	enzyme
P4HA1	-1.37065	0.0142983	P4HA1	prolyl 4-hydroxylase, alpha polypeptide I	Cytoplasm	enzyme
SDCBP	-1.3683	0.00859951	SDCBP	syndecan binding protein (syntenin)	Plasma Membrane	enzyme
SYNC1	-1.36827	0.0118559	SYNC	syncoilin, intermediate filament protein	Cytoplasm	other
LOC644774	-1.36793	0.047929	LOC644774
FKSG30	-1.36775	0.0101659	FKSG30
PRRC1	-1.36756	0.0155015	PRRC1	proline-rich coiled-coil 1	Other	other
ARL2BP	-1.36741	0.00121041	ARL2BP	ADP-ribosylation factor-like 2 binding protein	Cytoplasm	transcription regulator
ARCN1	-1.36698	0.0199598	ARCN1	archain 1	Cytoplasm	other
VASH2	-1.36631	0.0289125	VASH2	vasohibin 2	Cytoplasm	other
LOC644191	-1.36522	0.0291454	LOC644191
BNC2	-1.36403	0.0248423	BNC2	basonuclin 2	Nucleus	other
BNIP3L	-1.36348	0.0106658	BNIP3L	BCL2/adenovirus E1B 19kDa interacting protein 3-like	Cytoplasm	other
LOC730278	-1.36327	0.0168883	LOC730278
DSC2	-1.36323	0.00510263	DSC2	desmocollin 2	Plasma Membrane	other
MYOF	-1.36208	0.0321039	MYOF	myoferlin	Nucleus	other
LOC92755	-1.35624	0.0142416	LOC92755
GPR180	-1.35615	0.000455373	GPR180	G protein-coupled receptor 180	Cytoplasm	other
DCBLD2	-1.35331	0.0160843	DCBLD2	discoidin, CUB and LCCL domain containing 2	Plasma Membrane	other
FTO	-1.35235	0.0020184	FTO	fat mass and obesity associated	Nucleus	other
LOC643357	-1.34986	0.0445582	LOC643357
SEC24D	-1.34974	0.00599148	SEC24D	SEC24 family member D	Cytoplasm	transporter
SIX4	-1.34968	0.0332083	SIX4	SIX homeobox 4	Nucleus	transcription regulator
PLAUR	-1.34843	0.006317	PLAUR	plasminogen activator, urokinase receptor	Plasma Membrane	transmembrane receptor
CD99	-1.34822	0.042246	CD99	CD99 molecule	Plasma Membrane	other
LOC728823	-1.34651	0.0340278	LOC728823
C18ORF10	-1.34551	0.00281017	C18ORF10
VEPH1	-1.34507	0.000511932	VEPH1	ventricular zone expressed PH domain-containing 1	Nucleus	other
PYGL	-1.34462	0.00568037	PYGL	phosphorylase, glycogen, liver	Cytoplasm	enzyme
LOC1001287	-1.34387	0.0223302	LOC1001287
GLIPR1	-1.34141	0.0342208	GLIPR1	GLI pathogenesis-related 1	Extracellular Space	other
HS.557431	-1.34134	0.036376	HS.557431
MRPL3	-1.33779	0.0021973	MRPL3	mitochondrial ribosomal protein L3	Cytoplasm	other
TPM4	-1.33683	0.0275735	TPM4	tropomyosin 4	Cytoplasm	other
LOC402175	-1.33465	0.000840564	LOC402175
ITM2B	-1.33403	0.0240865	ITM2B	integral membrane protein 2B	Plasma Membrane	other
LOC1001283	-1.33398	0.000675906	LOC1001283
SH3GLB1	-1.33361	0.021326	SH3GLB1	SH3-domain GRB2-like endophilin B1	Cytoplasm	enzyme
DVL3	-1.33356	0.0016689	DVL3	dishevelled segment polarity protein 3	Cytoplasm	other
TMEM90B	-1.33293	0.0102444	TMEM90B
ARHGAP1	-1.33292	0.00638535	ARHGAP1	Rho GTPase activating protein 1	Cytoplasm	other
BNIP3	-1.33286	0.0150105	BNIP3	BCL2/adenovirus E1B 19kDa interacting protein 3	Cytoplasm	other
ATXN1	-1.33139	0.0028647	ATXN1	ataxin 1	Nucleus	transcription regulator
THEM2	-1.33123	0.00118282	THEM2
PARVA	-1.33048	0.0176605	PARVA	parvin, alpha	Cytoplasm	other
S100A10	-1.32948	0.0147591	S100A10
MARCKS	-1.32935	0.0465445	MARCKS	myristoylated alanine-rich protein kinase C substrate	Plasma Membrane	other
SLC35B3	-1.32608	0.00865097	SLC35B3	solute carrier family 35 (adenosine 3'-phospho 5'-phosphosulfate transporter), member B3	Cytoplasm	other
GOLT1B	-1.32539	0.015303	GOLT1B	golgi transport 1B	Cytoplasm	other
FER1L3	-1.32339	0.0299851	MYOF	myoferlin	Nucleus	other
CDKN1C	-1.32217	0.0105006	CDKN1C	cyclin-dependent kinase inhibitor 1C (p57, Kip2)	Nucleus	other
SOX4	-1.32211	0.0155252	SOX4	SRY (sex determining region Y)-box 4	Nucleus	transcription regulator
ANXA2	-1.32148	0.0467319	ANXA2	annexin A2	Plasma Membrane	other
RPS27L	-1.31952	0.00543045	RPS27L	ribosomal protein S27-like	Cytoplasm	translation regulator
RAB5A	-1.31853	0.00249949	RAB5A	RAB5A, member RAS oncogene family	Cytoplasm	enzyme
ATP6V1A	-1.31778	0.00940331	ATP6V1A	ATPase, H+ transporting, lysosomal 70kDa, V1 subunit A	Plasma Membrane	transporter	bafilomycin A1, bafilomycin b1
PIGK	-1.31428	0.0123916	PIGK	phosphatidylinositol glycan anchor biosynthesis, class K	Cytoplasm	peptidase
LDHA	-1.31335	0.0356225	LDHA	lactate dehydrogenase A	Cytoplasm	enzyme
ARL17P1	-1.31314	0.0105498	ARL17A/ARL17B	ADP-ribosylation factor-like 17A	Other	other
IRS1	-1.31239	0.0122078	IRS1	insulin receptor substrate 1	Cytoplasm	enzyme
DYM	-1.30656	0.0201359	DYM	dymeclin	Cytoplasm	other
LOC646347	-1.30598	0.032264	LOC646347
LOC649150	-1.30545	0.0499353	LOC649150
FNDC3B	-1.30471	0.048373	FNDC3B	fibronectin type III domain containing 3B	Cytoplasm	other
LOC642590	-1.30437	0.0235324	LOC642590
ABCC4	-1.30354	0.00299414	ABCC4	ATP-binding cassette, sub-family C (CFTR/MRP), member 4	Plasma Membrane	transporter
ALDH1L2	-1.29947	0.0150667	ALDH1L2	aldehyde dehydrogenase 1 family, member L2	Cytoplasm	enzyme
ZFHX4	-1.29873	0.0448316	ZFHX4	zinc finger homeobox 4	Extracellular Space	other
